# Supplementary material for: A systematic review of mathematical models of mosquito-borne pathogen transmission: 1970–2010
Source: J R Soc Interface. 2013 Apr 6;10(81):20120921. doi: 10.1098/rsif.2012.0921 (PMC3627099; doi:10.1098/rsif.2012.0921)
Supplement: Supporting Information 3 [file rsif20120921supp3.csv]

	Author	Year	Title	Source	ModelPages	ModelName	11A	11B	11C	11D	12	12K	13	13E	14	14D	15A	15B	15C	15D	15E	15F	15G	15H	15I	15J	15K	15L	15M	15N	15O	15P	16A	16B	16C	16D	16E	16F	16G	16H	16I	16J	16K	16L	16M	16N	16O	16P	16Q
1	Struchiner, CJ	1989	Modeling malaria vaccines I: New uses for old ideas	Mathematical biosciences	NA	NA	Yes	Yes	Not selected	Not selected	It discusses or evaluates metrics of transmission.	NA	It is clearly a priori: the model or formula itself is based on assumptions about the process or mechanisms (e.g. Ross	NA	NA	NA	Not selected	Not selected	Not selected	Not selected	Not selected	Not selected	Not selected	Not selected	Not selected	Not selected	Not selected	Not selected	Not selected	Not selected	Not selected	NA	Not selected	Not selected	Not selected	Not selected	Not selected	Not selected	Not selected	Not selected	Not selected	Not selected	Not selected	Not selected	Not selected	Not selected	Not selected	Not selected	Not selected
3	Aguas, R	2008	Prospects for Malaria Eradicaiton in Sub-Saharan Africa	PloS One	NA	NA	Yes	Yes	Yes	Not selected	None of the above.	NA	It is clearly a priori: the model or formula itself is based on assumptions about the process or mechanisms (e.g. Ross	NA	NA	NA	Not selected	Not selected	Not selected	Not selected	Not selected	Not selected	Not selected	Not selected	Yes	Not selected	Not selected	Not selected	Not selected	Not selected	Not selected	NA	Yes	Not selected	Yes	Yes	Yes	Yes	Yes	Not selected	Not selected	Yes	Yes	Not selected	Not selected	Not selected	Not selected	Not selected	Not selected
5	Guyatt, HL	1999	Malaria Epidemiology and economics the effect of delayed immune acquisition	Proc Roy Soc B	NA	NA	Yes	Yes	Not selected	Not selected	It is an economic analysis (e.g. cost-benefit analysis).	NA	It is clearly a priori: the model or formula itself is based on assumptions about the process or mechanisms (e.g. Ross	NA	NA	NA	Not selected	Not selected	Not selected	Not selected	Not selected	Not selected	Not selected	Not selected	Not selected	Not selected	Not selected	Not selected	Not selected	Not selected	Not selected	NA	Not selected	Not selected	Not selected	Not selected	Not selected	Not selected	Not selected	Not selected	Not selected	Not selected	Not selected	Not selected	Not selected	Not selected	Not selected	Not selected	Not selected
6	Burattini, MN	2009	A hypothesis for explaining single outbreaks (like the Black Death	Medical Hypotheses	NA	NA	Yes	Yes	Not selected	Not selected	None of the above.	NA	It is clearly a priori: the model or formula itself is based on assumptions about the process or mechanisms (e.g. Ross	NA	NA	NA	Not selected	Not selected	Not selected	Not selected	Not selected	Not selected	Not selected	Not selected	Not selected	Not selected	Not selected	Not selected	Not selected	Not selected	Not selected	NA	Not selected	Not selected	Not selected	Not selected	Not selected	Not selected	Not selected	Not selected	Not selected	Not selected	Not selected	Not selected	Not selected	Not selected	Not selected	Not selected	Not selected
7	Massad	1992	The risk of yellow fever in a dengue-infested area	Trans Roy Soc Trop Med Hyg	Ro for YFV and DENV, P371	Ro	Yes	Yes	Yes	Not selected	It estimates Ro from data describing the increase in the number of cases at the beginning of an epidemic.	NA	It is clearly a priori: the model or formula itself is based on assumptions about the process or mechanisms (e.g. Ross	NA	NA	NA	Not selected	Not selected	Not selected	Not selected	Not selected	Not selected	Not selected	Not selected	Not selected	Yes	Not selected	Not selected	Not selected	Not selected	Not selected	NA	Yes	Not selected	Yes	Not selected	Yes	Not selected	Not selected	Not selected	Not selected	Not selected	Yes	Not selected	Not selected	Not selected	Not selected	Not selected	Not selected
9	Coutinho, FAB	2006	Threshold Conditions for a Non-Autonomous Epidemic System Describing the Population	Bulletin of Mathematical Biology	NA	NA	Yes	Yes	Not selected	Not selected	None of the above.	NA	It is clearly a priori: the model or formula itself is based on assumptions about the process or mechanisms (e.g. Ross	NA	NA	NA	Not selected	Not selected	Not selected	Not selected	Not selected	Not selected	Not selected	Not selected	Not selected	Not selected	Not selected	Not selected	Not selected	Not selected	Not selected	NA	Not selected	Not selected	Not selected	Not selected	Not selected	Not selected	Not selected	Not selected	Not selected	Not selected	Not selected	Not selected	Not selected	Not selected	Not selected	Not selected	Not selected
11	Coelho, GE	2008	Dynamics of the 2006/2007 dengue outbreak in Brazil	Mem Inst Oswaldo Cruz	NA	NA	Yes	Yes	Yes	Not selected	It estimates Ro from data describing the increase in the number of cases at the beginning of an epidemic.	NA	It is clearly a priori: the model or formula itself is based on assumptions about the process or mechanisms (e.g. Ross	NA	NA	NA	Yes	Not selected	Not selected	Not selected	Not selected	Not selected	Not selected	Not selected	Not selected	Not selected	Not selected	Not selected	Not selected	Not selected	Not selected	NA	Not selected	Not selected	Yes	Not selected	Yes	Not selected	Not selected	Not selected	Not selected	Not selected	Yes	Not selected	Not selected	Not selected	Not selected	Not selected	Not selected
12	Dietz, K	1975	Transmission and Control of Arbovirus Diseases	SIAM	p.105	Basic	Yes	Yes	Not selected	Not selected	It discusses or evaluates metrics of transmission.	NA	It is clearly a priori: the model or formula itself is based on assumptions about the process or mechanisms (e.g. Ross	NA	NA	NA	Not selected	Not selected	Not selected	Not selected	Not selected	Not selected	Not selected	Not selected	Not selected	Not selected	Not selected	Not selected	Not selected	Not selected	Not selected	NA	Not selected	Not selected	Not selected	Not selected	Not selected	Not selected	Not selected	Not selected	Not selected	Not selected	Not selected	Not selected	Not selected	Not selected	Not selected	Not selected	Not selected
15	Chikaki, E	2009	A dengue transmission model in Thailand considering sequential infections with	J Infect Dev Ctries	NA	NA	Yes	Yes	Not selected	Not selected	It discusses or evaluates metrics of transmission.	NA	It is clearly a priori: the model or formula itself is based on assumptions about the process or mechanisms (e.g. Ross	NA	NA	NA	Not selected	Not selected	Not selected	Not selected	Not selected	Not selected	Not selected	Not selected	Not selected	Not selected	Not selected	Not selected	Not selected	Not selected	Not selected	NA	Not selected	Not selected	Not selected	Not selected	Not selected	Not selected	Not selected	Not selected	Not selected	Not selected	Not selected	Not selected	Not selected	Not selected	Not selected	Not selected	Not selected
16	Cruz-Pacheco, G	2009	Seasonality and Outbreaks in West Nile Virus Infection	Bulletin of Mathematical Biology	NA	NA	Yes	Yes	Not selected	Not selected	None of the above.	NA	It is clearly a priori: the model or formula itself is based on assumptions about the process or mechanisms (e.g. Ross	NA	NA	NA	Not selected	Not selected	Not selected	Not selected	Not selected	Not selected	Not selected	Not selected	Not selected	Not selected	Not selected	Not selected	Not selected	Not selected	Not selected	NA	Not selected	Not selected	Not selected	Not selected	Not selected	Not selected	Not selected	Not selected	Not selected	Not selected	Not selected	Not selected	Not selected	Not selected	Not selected	Not selected	Not selected
17	Favier, C.	2006	Early determination of the reproductive number for vector-borne diseases: the	Tropical Medicine and International Health	NA	NA	Yes	Yes	Yes	Not selected	It estimates Ro from data describing the increase in the number of cases at the beginning of an epidemic.	NA	It is clearly a priori: the model or formula itself is based on assumptions about the process or mechanisms (e.g. Ross	NA	NA	NA	Not selected	Not selected	Not selected	Not selected	Not selected	Not selected	Not selected	Not selected	Not selected	Not selected	Not selected	Not selected	Not selected	Not selected	Yes	NA	Not selected	Not selected	Not selected	Not selected	Yes	Not selected	Not selected	Not selected	Not selected	Not selected	Yes	Not selected	Not selected	Not selected	Not selected	Not selected	Not selected
18	Artzy-Randrup	2010	Transmission Intensity and Drug Resistance in Malaria Population Dynamics: Implications	PLoSOne	7-9	Main Model	Yes	Yes	Not selected	Not selected	None of the above.	NA	It is clearly a priori: the model or formula itself is based on assumptions about the process or mechanisms (e.g. Ross	NA	NA	NA	Not selected	Not selected	Not selected	Not selected	Not selected	Not selected	Not selected	Not selected	Not selected	Not selected	Not selected	Not selected	Not selected	Not selected	Not selected	NA	Not selected	Not selected	Not selected	Not selected	Not selected	Not selected	Not selected	Not selected	Not selected	Not selected	Not selected	Not selected	Not selected	Not selected	Not selected	Not selected	Not selected
19	Klein, EY	2008	Clinically Immune Hosts as a refuge for drugs-sensitive malaria parasites	Malaria Journal	NA	NA	Yes	Yes	Not selected	Not selected	None of the above.	NA	It is clearly a priori: the model or formula itself is based on assumptions about the process or mechanisms (e.g. Ross	NA	NA	NA	Not selected	Not selected	Not selected	Not selected	Not selected	Not selected	Not selected	Not selected	Not selected	Not selected	Not selected	Not selected	Not selected	Not selected	Not selected	NA	Not selected	Not selected	Not selected	Not selected	Not selected	Not selected	Not selected	Not selected	Not selected	Not selected	Not selected	Not selected	Not selected	Not selected	Not selected	Not selected	Not selected
20	Scott, TW	1983	A simulation model for the vector-host transmission system of a mosquito-borne avian virus, Turlock (Bunyaviridae)	Journal of Medical Entomology	NA	NA	Yes	Yes	Not selected	Not selected	None of the above.	NA	It is clearly a priori: the model or formula itself is based on assumptions about the process or mechanisms (e.g. Ross	NA	NA	NA	Not selected	Not selected	Not selected	Not selected	Not selected	Not selected	Not selected	Not selected	Not selected	Not selected	Not selected	Not selected	Not selected	Not selected	Not selected	NA	Not selected	Not selected	Not selected	Not selected	Not selected	Not selected	Not selected	Not selected	Not selected	Not selected	Not selected	Not selected	Not selected	Not selected	Not selected	Not selected	Not selected
21	Aron, JL	1988	Mathematical modeling of immunity to malaria	Mathematical Biosciences	388	discrete	Yes	Yes	Yes	Not selected	It describes or analyzes data from a longitudinal study or from cross-sectional prevalence or sero-prevalence data, or i	NA	It is clearly a priori: the model or formula itself is based on assumptions about the process or mechanisms (e.g. Ross	NA	NA	NA	Not selected	Not selected	Not selected	Not selected	Not selected	Not selected	Not selected	Not selected	Not selected	Not selected	Yes	Yes	Not selected	Not selected	Not selected	NA	Yes	Not selected	Not selected	Not selected	Not selected	Not selected	Not selected	Not selected	Not selected	Not selected	Not selected	Not selected	Not selected	Not selected	Not selected	Not selected	Not selected
22	Rao, NR	1974	Transmission Dynamics of Malaria Quantitative Studies Part 1 A Stochastic	Bull Haff Instt	Case(x) when there are recoveries	SIR Case	Yes	Yes	Yes	Not selected	None of the above.	NA	It is clearly a priori: the model or formula itself is based on assumptions about the process or mechanisms (e.g. Ross	NA	NA	NA	Yes	Yes	Yes	Not selected	Not selected	Not selected	Not selected	Yes	Yes	Not selected	Not selected	Yes	Not selected	Not selected	Not selected	NA	Yes	Not selected	Not selected	Yes	Yes	Yes	Yes	Yes	Yes	Yes	Yes	Not selected	Not selected	Not selected	Not selected	Not selected	Not selected
23	Dietz, K	1975	Transmission and Control of Arbovirus Diseases	SIAM	p. 108	Birth-Death	Yes	Yes	Not selected	Not selected	It discusses or evaluates metrics of transmission.	NA	It is clearly a priori: the model or formula itself is based on assumptions about the process or mechanisms (e.g. Ross	NA	NA	NA	Not selected	Not selected	Not selected	Not selected	Not selected	Not selected	Not selected	Not selected	Not selected	Not selected	Not selected	Not selected	Not selected	Not selected	Not selected	NA	Not selected	Not selected	Not selected	Not selected	Not selected	Not selected	Not selected	Not selected	Not selected	Not selected	Not selected	Not selected	Not selected	Not selected	Not selected	Not selected	Not selected
24	Pongsumpun	2004	INFECTION RISK TO TRAVELERS GOING TO DENGUE FEVER ENDEMIC REGIONS	SOUTHEAST ASIAN J TROP MED PUBLIC HEALTH	NA	NA	Yes	Yes	Yes	Not selected	It discusses or evaluates metrics of transmission.	NA	It is clearly a priori: the model or formula itself is based on assumptions about the process or mechanisms (e.g. Ross	NA	NA	NA	Not selected	Yes	Yes	Not selected	Not selected	Not selected	Not selected	Not selected	Yes	Not selected	Not selected	Yes	Not selected	Not selected	Not selected	NA	Not selected	Not selected	Not selected	Not selected	Not selected	Not selected	Not selected	Not selected	Not selected	Not selected	Yes	Not selected	Not selected	Not selected	Not selected	Not selected	Not selected
26	Koella, JC	2008	Using evolutionary costs to enhance the efficacy of malaria control	Parasitology	NA	NA	Yes	Yes	Not selected	Not selected	None of the above.	NA	It is clearly a priori: the model or formula itself is based on assumptions about the process or mechanisms (e.g. Ross	NA	NA	NA	Not selected	Not selected	Not selected	Not selected	Not selected	Not selected	Not selected	Not selected	Not selected	Not selected	Not selected	Not selected	Not selected	Not selected	Not selected	NA	Not selected	Not selected	Not selected	Not selected	Not selected	Not selected	Not selected	Not selected	Not selected	Not selected	Not selected	Not selected	Not selected	Not selected	Not selected	Not selected	Not selected
27	Gaff	2007	An epidemiological model of Rift Valley fever	Electronic journal of differential equations	NA	NA	Yes	Yes	Not selected	Not selected	None of the above.	NA	It is clearly a priori: the model or formula itself is based on assumptions about the process or mechanisms (e.g. Ross	NA	NA	NA	Not selected	Not selected	Not selected	Not selected	Not selected	Not selected	Not selected	Not selected	Not selected	Not selected	Not selected	Not selected	Not selected	Not selected	Not selected	NA	Not selected	Not selected	Not selected	Not selected	Not selected	Not selected	Not selected	Not selected	Not selected	Not selected	Not selected	Not selected	Not selected	Not selected	Not selected	Not selected	Not selected
28	Artzy-Randrup, Y	2010	Transmission Intensity and Drug Resistance in Malaria Population Dynamics: Implications	PLoSOne	Supplementary Material	CoupledModel	Yes	Yes	Not selected	Not selected	It analyzes a time series.	NA	It is clearly a priori: the model or formula itself is based on assumptions about the process or mechanisms (e.g. Ross	NA	NA	NA	Not selected	Not selected	Not selected	Not selected	Not selected	Not selected	Not selected	Not selected	Not selected	Not selected	Not selected	Not selected	Not selected	Not selected	Not selected	NA	Not selected	Not selected	Not selected	Not selected	Not selected	Not selected	Not selected	Not selected	Not selected	Not selected	Not selected	Not selected	Not selected	Not selected	Not selected	Not selected	Not selected
29	Ariey, F	2003	Metapopulation concepts applied to falciparum malaria and their impacts on the emergence and spread of chloroquine resistance	Infection, Genetics and Evolution	NA	NA	Yes	Yes	Not selected	Not selected	None of the above.	NA	It is clearly a priori: the model or formula itself is based on assumptions about the process or mechanisms (e.g. Ross	NA	NA	NA	Not selected	Not selected	Not selected	Not selected	Not selected	Not selected	Not selected	Not selected	Not selected	Not selected	Not selected	Not selected	Not selected	Not selected	Not selected	NA	Not selected	Not selected	Not selected	Not selected	Not selected	Not selected	Not selected	Not selected	Not selected	Not selected	Not selected	Not selected	Not selected	Not selected	Not selected	Not selected	Not selected
30	Bicout, DJ	2004	Mapping Rift Valley fever vectors and prevalence using rainfall variations	Vector-Borne And Zoonotic Diseases	37	Dynamics Model	Yes	Yes	Yes	Not selected	None of the above.	NA	It is clearly a priori: the model or formula itself is based on assumptions about the process or mechanisms (e.g. Ross	NA	NA	NA	Yes	Not selected	Not selected	Not selected	Not selected	Not selected	Not selected	Not selected	Not selected	Not selected	Not selected	Not selected	Not selected	Not selected	Not selected	NA	Not selected	Not selected	Not selected	Not selected	Not selected	Not selected	Not selected	Not selected	Not selected	Not selected	Yes	Not selected	Not selected	Not selected	Not selected	Not selected	Not selected
31	Kammanee, A	2001	Basic Reproduction number for the transmission of Plasmodium vivax malaria	Southeast Asian J Trop Med Public Health	NA	NA	Yes	Yes	Yes	Not selected	None of the above.	NA	It is clearly a priori: the model or formula itself is based on assumptions about the process or mechanisms (e.g. Ross	NA	NA	NA	Yes	Not selected	Yes	Not selected	Not selected	Not selected	Not selected	Not selected	Yes	Not selected	Not selected	Not selected	Not selected	Not selected	Not selected	NA	Yes	Not selected	Not selected	Not selected	Yes	Yes	Yes	Yes	Not selected	Yes	Yes	Not selected	Not selected	Not selected	Not selected	Not selected	Not selected
32	Lord, CC	2004	Seasonal population dynamics and behaviour of insects in models of	Physiol Entomol	NA	NA	Yes	Yes	Not selected	Not selected	None of the above.	NA	It is clearly a priori: the model or formula itself is based on assumptions about the process or mechanisms (e.g. Ross	NA	NA	NA	Not selected	Not selected	Not selected	Not selected	Not selected	Not selected	Not selected	Not selected	Not selected	Not selected	Not selected	Not selected	Not selected	Not selected	Not selected	NA	Not selected	Not selected	Not selected	Not selected	Not selected	Not selected	Not selected	Not selected	Not selected	Not selected	Not selected	Not selected	Not selected	Not selected	Not selected	Not selected	Not selected
34	Garba, S.M.	2010	Effect of cross-immunity on the transmission dynamics of two strains	International journal of computer mathematics	NA	NA	Yes	Yes	Not selected	Not selected	It discusses or evaluates metrics of transmission.	NA	It is clearly a priori: the model or formula itself is based on assumptions about the process or mechanisms (e.g. Ross	NA	NA	NA	Not selected	Not selected	Not selected	Not selected	Not selected	Not selected	Not selected	Not selected	Not selected	Not selected	Not selected	Not selected	Not selected	Not selected	Not selected	NA	Not selected	Not selected	Not selected	Not selected	Not selected	Not selected	Not selected	Not selected	Not selected	Not selected	Not selected	Not selected	Not selected	Not selected	Not selected	Not selected	Not selected
35	Rao,NR	1974	Transmission Dynamics of Malaria Quantitative Studies Part 1 A Stochastic	Bull Haff Instt	Case (x) When there are no recoveries	SI Model	Yes	Yes	Yes	Not selected	None of the above.	NA	It is clearly a priori: the model or formula itself is based on assumptions about the process or mechanisms (e.g. Ross	NA	NA	NA	Yes	Yes	Yes	Not selected	Not selected	Not selected	Not selected	Yes	Yes	Not selected	Yes	Yes	Not selected	Not selected	Not selected	NA	Yes	Not selected	Not selected	Yes	Yes	Yes	Yes	Yes	Yes	Yes	Yes	Not selected	Not selected	Not selected	Not selected	Not selected	Not selected
36	Picard, P	1998	A Semi-hybrid model for malaria with limited superinfection	Adv Appl Prob	p1030-1045	Single Saturation Level	Yes	Yes	Yes	Not selected	None of the above.	NA	It is clearly a priori: the model or formula itself is based on assumptions about the process or mechanisms (e.g. Ross	NA	NA	NA	Yes	Not selected	Yes	Not selected	Not selected	Not selected	Not selected	Not selected	Yes	Not selected	Not selected	Not selected	Not selected	Not selected	Not selected	NA	Yes	Not selected	Yes	Not selected	Yes	Yes	Yes	Yes	Yes	Yes	Yes	Not selected	Not selected	Not selected	Not selected	Not selected	Not selected
37	Bomblies, A	2008	Hydrology of malaria: Model development and application to a Sahelian village	Water Resources Research	NA	NA	Yes	Yes	Yes	Not selected	It develops and presents a map of the geographical range of a pathogen, the risk of infection, or the potential for tran	NA	It is clearly a priori: the model or formula itself is based on assumptions about the process or mechanisms (e.g. Ross	NA	NA	NA	Yes	Not selected	Not selected	Not selected	Not selected	Not selected	Not selected	Not selected	Not selected	Not selected	Not selected	Not selected	Not selected	Not selected	Not selected	NA	Not selected	Not selected	Not selected	Not selected	Not selected	Not selected	Not selected	Not selected	Not selected	Yes	Not selected	Not selected	Yes	Not selected	Not selected	Not selected	Not selected
38	Dietz, K	1993	The estimation of the basic reproduction number	Statistical Methods in Medical Research	NA	NA	Yes	Yes	Yes	Not selected	It discusses or evaluates metrics of transmission.	NA	It is clearly a priori: the model or formula itself is based on assumptions about the process or mechanisms (e.g. Ross	NA	NA	NA	Yes	Yes	Yes	Not selected	Not selected	Yes	Not selected	Yes	Yes	Not selected	Not selected	Yes	Not selected	Not selected	Not selected	NA	Not selected	Not selected	Not selected	Not selected	Not selected	Yes	Not selected	Not selected	Not selected	Yes	Yes	Not selected	Not selected	Not selected	Not selected	Not selected	Not selected
39	Bacaer, N	2005	A Reaction-Diffusion System Modeling the Spread of Resistance to an	Mathematical Biosciences	NA	NA	Yes	Yes	Not selected	Not selected	None of the above.	NA	It is clearly a priori: the model or formula itself is based on assumptions about the process or mechanisms (e.g. Ross	NA	NA	NA	Not selected	Not selected	Not selected	Not selected	Not selected	Not selected	Not selected	Not selected	Not selected	Not selected	Not selected	Not selected	Not selected	Not selected	Not selected	NA	Not selected	Not selected	Not selected	Not selected	Not selected	Not selected	Not selected	Not selected	Not selected	Not selected	Not selected	Not selected	Not selected	Not selected	Not selected	Not selected	Not selected
40	Bowman C	2005	A mathematical model for assessing control strategies against West Nile virus	Bulletin of mathematical biology	NA	NA	Yes	Yes	Not selected	Not selected	It discusses or evaluates metrics of transmission.	NA	It is clearly a priori: the model or formula itself is based on assumptions about the process or mechanisms (e.g. Ross	NA	NA	NA	Not selected	Not selected	Not selected	Not selected	Not selected	Not selected	Not selected	Not selected	Not selected	Not selected	Not selected	Not selected	Not selected	Not selected	Not selected	NA	Not selected	Not selected	Not selected	Not selected	Not selected	Not selected	Not selected	Not selected	Not selected	Not selected	Not selected	Not selected	Not selected	Not selected	Not selected	Not selected	Not selected
41	Aneke, SJ	2002	Mathematical modelling of drug resistant malaria parasites and vector populations	Mathematical Methods in the Applied Sciences	2-1	SimpleHostVectorModelOne	Yes	Yes	Not selected	Not selected	None of the above.	NA	It is clearly a priori: the model or formula itself is based on assumptions about the process or mechanisms (e.g. Ross	NA	NA	NA	Not selected	Not selected	Not selected	Not selected	Not selected	Not selected	Not selected	Not selected	Not selected	Not selected	Not selected	Not selected	Not selected	Not selected	Not selected	NA	Not selected	Not selected	Not selected	Not selected	Not selected	Not selected	Not selected	Not selected	Not selected	Not selected	Not selected	Not selected	Not selected	Not selected	Not selected	Not selected	Not selected
42	Aneke, SJ	2002	Mathematical modelling of drug resistant malaria parasites and vector populations	Mathematical Methods in the Applied Sciences	2-2	SimpleHostVectorModelTwo	Yes	Yes	Not selected	Not selected	None of the above.	NA	It is clearly a priori: the model or formula itself is based on assumptions about the process or mechanisms (e.g. Ross	NA	NA	NA	Not selected	Not selected	Not selected	Not selected	Not selected	Not selected	Not selected	Not selected	Not selected	Not selected	Not selected	Not selected	Not selected	Not selected	Not selected	NA	Not selected	Not selected	Not selected	Not selected	Not selected	Not selected	Not selected	Not selected	Not selected	Not selected	Not selected	Not selected	Not selected	Not selected	Not selected	Not selected	Not selected
43	Picard, P	1998	A Semi-hybrid model for malaria with limited superinfection	Adv Appl Prob	p1045-1047	Several Saturation Levels	Yes	Yes	Yes	Not selected	None of the above.	NA	It is clearly a priori: the model or formula itself is based on assumptions about the process or mechanisms (e.g. Ross	NA	NA	NA	Yes	Yes	Yes	Not selected	Not selected	Not selected	Not selected	Not selected	Yes	Not selected	Not selected	Not selected	Not selected	Not selected	Not selected	NA	Yes	Not selected	Yes	Not selected	Yes	Yes	Yes	Yes	Yes	Yes	Yes	Not selected	Not selected	Not selected	Not selected	Not selected	Not selected
44	Lord, CC	2001	Simulation Studies of St. Louis Encephalitis Virus in South Florida	Vector Borne and Zoonotic DIseases	300-303	Model Ia	Yes	Yes	Yes	Not selected	None of the above.	NA	It is clearly a priori: the model or formula itself is based on assumptions about the process or mechanisms (e.g. Ross	NA	NA	NA	Yes	Yes	Yes	Yes	Not selected	Not selected	Not selected	Yes	Yes	Not selected	Not selected	Not selected	Not selected	Not selected	Not selected	NA	Yes	Not selected	Yes	Yes	Yes	Yes	Yes	Yes	Yes	Yes	Yes	Not selected	Not selected	Not selected	Not selected	Not selected	Not selected
45	Nishiura, H	2008	durationshort-livedcross-protectiveimmunityagainstclinicalattackdenguepreliminary estimate	Dengue Bulletin	NA	NA	Yes	Yes	Yes	Not selected	It describes or analyzes data from a longitudinal study or from cross-sectional prevalence or sero-prevalence data, or i	NA	It is clearly a priori: the model or formula itself is based on assumptions about the process or mechanisms (e.g. Ross	NA	NA	NA	Not selected	Not selected	Not selected	Not selected	Not selected	Not selected	Not selected	Not selected	Not selected	Not selected	Not selected	Not selected	Not selected	Not selected	Not selected	duration of cross protective immunity	Not selected	Not selected	Not selected	Not selected	Yes	Not selected	Not selected	Not selected	Not selected	Not selected	Not selected	Not selected	Not selected	Not selected	Not selected	Not selected	Not selected
46	Newton, EAC	1992	A model of the transmission of dengue fever with an	Am. J. Trop. Med. Hyg	NA	NA	Yes	Yes	Not selected	Not selected	It discusses or evaluates metrics of transmission.	NA	It is clearly a priori: the model or formula itself is based on assumptions about the process or mechanisms (e.g. Ross	NA	NA	NA	Not selected	Not selected	Not selected	Not selected	Not selected	Not selected	Not selected	Not selected	Not selected	Not selected	Not selected	Not selected	Not selected	Not selected	Not selected	NA	Not selected	Not selected	Not selected	Not selected	Not selected	Not selected	Not selected	Not selected	Not selected	Not selected	Not selected	Not selected	Not selected	Not selected	Not selected	Not selected	Not selected
47	Qiu	2008	Dynamical behavior of a vector-host epidemic model with demographic structure	Computers & Mathematics with Applications	NA	NA	Yes	Yes	Not selected	Not selected	None of the above.	NA	It is clearly a priori: the model or formula itself is based on assumptions about the process or mechanisms (e.g. Ross	NA	NA	NA	Not selected	Not selected	Not selected	Not selected	Not selected	Not selected	Not selected	Not selected	Not selected	Not selected	Not selected	Not selected	Not selected	Not selected	Not selected	NA	Not selected	Not selected	Not selected	Not selected	Not selected	Not selected	Not selected	Not selected	Not selected	Not selected	Not selected	Not selected	Not selected	Not selected	Not selected	Not selected	Not selected
49	Aneke, SJ	2002	Mathematical modelling of drug resistant malaria parasites and vector populations	Mathematical Methods in the Applied Sciences	3-1	ResistantParasitesModelOne	Yes	Yes	Not selected	Not selected	None of the above.	NA	It is clearly a priori: the model or formula itself is based on assumptions about the process or mechanisms (e.g. Ross	NA	NA	NA	Not selected	Not selected	Not selected	Not selected	Not selected	Not selected	Not selected	Not selected	Not selected	Not selected	Not selected	Not selected	Not selected	Not selected	Not selected	NA	Not selected	Not selected	Not selected	Not selected	Not selected	Not selected	Not selected	Not selected	Not selected	Not selected	Not selected	Not selected	Not selected	Not selected	Not selected	Not selected	Not selected
50	Aneke, SJ	2002	Mathematical modelling of drug resistant malaria parasites and vector populations	Mathematical Methods in the Applied Sciences	3-2	ResistantParasitesModelTwo	Yes	Yes	Not selected	Not selected	None of the above.	NA	It is clearly a priori: the model or formula itself is based on assumptions about the process or mechanisms (e.g. Ross	NA	NA	NA	Not selected	Not selected	Not selected	Not selected	Not selected	Not selected	Not selected	Not selected	Not selected	Not selected	Not selected	Not selected	Not selected	Not selected	Not selected	NA	Not selected	Not selected	Not selected	Not selected	Not selected	Not selected	Not selected	Not selected	Not selected	Not selected	Not selected	Not selected	Not selected	Not selected	Not selected	Not selected	Not selected
51	Favier, C.	2006	Rift Valley fever in West Africa: the role of space in endemicity	Tropical Medicine and International Health	NA	NA	Yes	Yes	Yes	Not selected	It develops an early warning system or presents a method for forecasting disease.	NA	It is clearly a priori: the model or formula itself is based on assumptions about the process or mechanisms (e.g. Ross	NA	NA	NA	Yes	Yes	Not selected	Not selected	Not selected	Yes	Not selected	Not selected	Not selected	Not selected	Not selected	Not selected	Not selected	Yes	Not selected	NA	Yes	Yes	Yes	Not selected	Not selected	Not selected	Not selected	Not selected	Not selected	Not selected	Not selected	Not selected	Not selected	Not selected	Not selected	Not selected	Not selected
52	Killeen	2006	Quantifying behavioural interactions between humans and mosquitoes:Evaluating the protective	BMC Infectious Diseases	NA	NA	Yes	Yes	Yes	Not selected	It discusses or evaluates metrics of transmission.	NA	It is clearly a priori: the model or formula itself is based on assumptions about the process or mechanisms (e.g. Ross	NA	NA	NA	Not selected	Yes	Yes	Not selected	Not selected	Yes	Not selected	Not selected	Not selected	Not selected	Not selected	Not selected	Not selected	Not selected	Not selected	Bednet efficacy	Not selected	Not selected	Not selected	Not selected	Not selected	Yes	Not selected	Not selected	Not selected	Not selected	Not selected	Not selected	Not selected	Not selected	Not selected	Not selected	Not selected
54	Aron, JL	1983	Dynamics of Acquired-Immunity Boosted by Exposure to Infection	Mathematical Biosciences	NA	NA	Yes	Yes	Yes	Not selected	It describes or analyzes data from a longitudinal study or from cross-sectional prevalence or sero-prevalence data, or i	NA	It is clearly a priori: the model or formula itself is based on assumptions about the process or mechanisms (e.g. Ross	NA	NA	NA	Not selected	Not selected	Not selected	Not selected	Not selected	Not selected	Not selected	Not selected	Not selected	Not selected	Not selected	Not selected	Not selected	Not selected	Yes	NA	Not selected	Not selected	Not selected	Not selected	Not selected	Not selected	Not selected	Not selected	Not selected	Not selected	Not selected	Not selected	Not selected	Not selected	Not selected	Not selected	Not selected
55	Lord, CC	2001	Simulaiton Studies of St. Louis Encephalitis and West Nile Viruses	Vector Borne and Zoonotic Diseases	NA	NA	Yes	Yes	Yes	Not selected	None of the above.	NA	It is clearly a priori: the model or formula itself is based on assumptions about the process or mechanisms (e.g. Ross	NA	NA	NA	Yes	Yes	Yes	Yes	Not selected	Not selected	Yes	Yes	Yes	Not selected	Not selected	Not selected	Not selected	Not selected	Not selected	NA	Yes	Not selected	Not selected	Yes	Yes	Yes	Yes	Yes	Yes	Yes	Yes	Not selected	Not selected	Not selected	Not selected	Not selected	Not selected
58	Nishiura, H	2006	mathematicalstatisticalanalysesspreaddengue	Dengue Bulletin	NA	NA	Yes	Yes	Not selected	Not selected	It discusses or evaluates metrics of transmission.	NA	It is clearly a priori: the model or formula itself is based on assumptions about the process or mechanisms (e.g. Ross	NA	NA	NA	Not selected	Not selected	Not selected	Not selected	Not selected	Not selected	Not selected	Not selected	Not selected	Not selected	Not selected	Not selected	Not selected	Not selected	Not selected	NA	Not selected	Not selected	Not selected	Not selected	Not selected	Not selected	Not selected	Not selected	Not selected	Not selected	Not selected	Not selected	Not selected	Not selected	Not selected	Not selected	Not selected
59	Lewis, M.	2006	Traveling Waves and Spread Rates for a West Nile Virus Model	Bulletin of Mathematical Biology	NA	NA	Yes	Yes	Not selected	Not selected	It develops a model for mosquito search or movement.	NA	It is clearly a priori: the model or formula itself is based on assumptions about the process or mechanisms (e.g. Ross	NA	NA	NA	Not selected	Not selected	Not selected	Not selected	Not selected	Not selected	Not selected	Not selected	Not selected	Not selected	Not selected	Not selected	Not selected	Not selected	Not selected	NA	Not selected	Not selected	Not selected	Not selected	Not selected	Not selected	Not selected	Not selected	Not selected	Not selected	Not selected	Not selected	Not selected	Not selected	Not selected	Not selected	Not selected
60	Ferguson, NM	1999	Transmission dynamics and epidemiology of dengue: insights from age-stratified	Phil.Trans. R. Soc. Lond. B	NA	NA	Yes	Yes	Yes	Not selected	It describes or analyzes data from a longitudinal study or from cross-sectional prevalence or sero-prevalence data, or i	NA	It is not clearly either one, but the intent of the analysis itself was to understand, quantify, or describe a mechanism	NA	NA	NA	Not selected	Not selected	Not selected	Not selected	Not selected	Not selected	Not selected	Not selected	Not selected	Not selected	Not selected	Not selected	Not selected	Not selected	Yes	NA	Not selected	Yes	Not selected	Not selected	Yes	Not selected	Not selected	Not selected	Not selected	Not selected	Yes	Not selected	Not selected	Not selected	Not selected	Not selected	Not selected
61	Dietz, K	1975	Transmission and Control of Arbovirus Diseases	SIAM	p. 117	Control	Yes	Yes	Not selected	Not selected	It discusses or evaluates metrics of transmission.	NA	It is clearly a priori: the model or formula itself is based on assumptions about the process or mechanisms (e.g. Ross	NA	NA	NA	Not selected	Not selected	Not selected	Not selected	Not selected	Not selected	Not selected	Not selected	Not selected	Not selected	Not selected	Not selected	Not selected	Not selected	Not selected	NA	Not selected	Not selected	Not selected	Not selected	Not selected	Not selected	Not selected	Not selected	Not selected	Not selected	Not selected	Not selected	Not selected	Not selected	Not selected	Not selected	Not selected
62	Bomblies, A	2009	Assessment of the impact of climate shifts on malaria transmission in the Sahel	Ecohealth	NA	NA	Yes	Yes	Yes	Not selected	It discusses or evaluates metrics of transmission.	NA	It is clearly a priori: the model or formula itself is based on assumptions about the process or mechanisms (e.g. Ross	NA	NA	NA	Yes	Yes	Yes	Yes	Not selected	Not selected	Not selected	Yes	Not selected	Not selected	Not selected	Not selected	Not selected	Not selected	Not selected	NA	Not selected	Not selected	Not selected	Not selected	Not selected	Not selected	Not selected	Not selected	Not selected	Yes	Not selected	Not selected	Not selected	Not selected	Not selected	Not selected	Not selected
63	Tran, A	2006	On the dynamics of dengue epidemics from large-scale information	Theoretical Population Biology	NA	NA	Yes	Yes	Not selected	Not selected	None of the above.	NA	It is clearly a priori: the model or formula itself is based on assumptions about the process or mechanisms (e.g. Ross	NA	NA	NA	Not selected	Not selected	Not selected	Not selected	Not selected	Not selected	Not selected	Not selected	Not selected	Not selected	Not selected	Not selected	Not selected	Not selected	Not selected	NA	Not selected	Not selected	Not selected	Not selected	Not selected	Not selected	Not selected	Not selected	Not selected	Not selected	Not selected	Not selected	Not selected	Not selected	Not selected	Not selected	Not selected
65	Burattini, MN	1993	Malaria Prevalence amongst Brazilian Indians Assessed by a New Mathematical	Epidemiology and Infection	NA	NA	Yes	Yes	Yes	Not selected	It discusses or evaluates metrics of transmission.	NA	It is not clearly either one, but the intent of the analysis itself was to understand, quantify, or describe a mechanism	NA	NA	NA	Not selected	Not selected	Not selected	Not selected	Not selected	Not selected	Not selected	Not selected	Not selected	Not selected	Not selected	Not selected	Not selected	Not selected	Yes	NA	Yes	Yes	Not selected	Not selected	Yes	Not selected	Not selected	Not selected	Not selected	Not selected	Yes	Not selected	Not selected	Not selected	Not selected	Not selected	Not selected
66	Burattini, MN	1993	Malaria Transmission Rates Estimated from Serological Data	Epidemiology and Infection	NA	NA	Yes	Yes	Yes	Not selected	It discusses or evaluates metrics of transmission.	NA	It is not clearly either one, but the intent of the analysis itself was to understand, quantify, or describe a mechanism	NA	NA	NA	Not selected	Not selected	Not selected	Not selected	Not selected	Not selected	Not selected	Not selected	Not selected	Not selected	Not selected	Not selected	Not selected	Not selected	Yes	NA	Yes	Yes	Not selected	Not selected	Yes	Not selected	Not selected	Not selected	Not selected	Not selected	Not selected	Not selected	Not selected	Not selected	Not selected	Not selected	Not selected
68	Boni, M	2008	Benefits of using multiple first-line therapies against malaria	PNAS	NA	NA	Yes	Yes	Yes	Not selected	It discusses or evaluates metrics of transmission.	NA	It is clearly a priori: the model or formula itself is based on assumptions about the process or mechanisms (e.g. Ross	NA	NA	NA	Not selected	Not selected	Not selected	Not selected	Not selected	Not selected	Not selected	Not selected	Not selected	Not selected	Not selected	Not selected	Not selected	Not selected	Yes	NA	Yes	Not selected	Not selected	Not selected	Not selected	Not selected	Not selected	Not selected	Not selected	Not selected	Yes	Not selected	Not selected	Yes	Not selected	Not selected	Yes
69	Cruz-Pacheco, G	2005	Modelling the dynamics of West Nile Virus	Bulletin of Mathematical Biology	NA	NA	Yes	Yes	Yes	Not selected	It discusses or evaluates metrics of transmission.	NA	It is clearly a priori: the model or formula itself is based on assumptions about the process or mechanisms (e.g. Ross	NA	NA	NA	Not selected	Yes	Not selected	Not selected	Not selected	Not selected	Not selected	Not selected	Yes	Not selected	Not selected	Yes	Not selected	Not selected	Not selected	NA	Not selected	Not selected	Not selected	Not selected	Not selected	Not selected	Not selected	Not selected	Not selected	Not selected	Yes	Not selected	Not selected	Not selected	Not selected	Not selected	Not selected
73	Ghosh AK	1999	Dynamics of Japanese encephalitis a study in mathematical epidemiology	IMA journal of mathematics applied in medicine and biology	NA	NA	Yes	Yes	Not selected	Not selected	It discusses or evaluates metrics of transmission.	NA	It is clearly a priori: the model or formula itself is based on assumptions about the process or mechanisms (e.g. Ross	NA	NA	NA	Not selected	Not selected	Not selected	Not selected	Not selected	Not selected	Not selected	Not selected	Not selected	Not selected	Not selected	Not selected	Not selected	Not selected	Not selected	NA	Not selected	Not selected	Not selected	Not selected	Not selected	Not selected	Not selected	Not selected	Not selected	Not selected	Not selected	Not selected	Not selected	Not selected	Not selected	Not selected	Not selected
74	Chiyaka, C	2007	Transmission model of endemic human malaria in a partially immune population	Mathematical and Computer Modelling	NA	NA	Yes	Yes	Yes	Not selected	None of the above.	NA	It is clearly a priori: the model or formula itself is based on assumptions about the process or mechanisms (e.g. Ross	NA	NA	NA	Not selected	Not selected	Not selected	Not selected	Not selected	Not selected	Not selected	Not selected	Not selected	Not selected	Not selected	Not selected	Not selected	Not selected	Yes	NA	Not selected	Not selected	Not selected	Not selected	Not selected	Not selected	Not selected	Not selected	Not selected	Not selected	Not selected	Not selected	Not selected	Not selected	Not selected	Not selected	Not selected
76	Schwartz, I	2005	Chaotic desynchronization of multistrain diseases	Physical Review E	NA	NA	Yes	Yes	Yes	Not selected	NA	Analysing effects of multiple strains	It is clearly a priori: the model or formula itself is based on assumptions about the process or mechanisms (e.g. Ross	NA	NA	NA	Not selected	Not selected	Not selected	Not selected	Not selected	Not selected	Not selected	Not selected	Yes	Not selected	Not selected	Not selected	Not selected	Not selected	Not selected	NA	Yes	Not selected	Yes	Not selected	Not selected	Not selected	Not selected	Not selected	Not selected	Yes	Yes	Not selected	Not selected	Not selected	Not selected	Not selected	Not selected
77	Dye	1986	Vectorial Capacity: Must we Measure all its components	Parasitology Today	203, 206	vectorial capacity, Ross-Madonald-Gark [author spellin]	Yes	Yes	Yes	Not selected	It discusses or evaluates metrics of transmission.	NA	It is clearly a priori: the model or formula itself is based on assumptions about the process or mechanisms (e.g. Ross	NA	NA	NA	Yes	Yes	Yes	Not selected	Not selected	Not selected	Not selected	Yes	Not selected	Not selected	Not selected	Yes	Not selected	Not selected	Not selected	NA	Yes	Yes	Not selected	Not selected	Yes	Yes	Not selected	Not selected	Not selected	Yes	Yes	Not selected	Not selected	Not selected	Not selected	Not selected	Not selected
78	Shi, H.	2008	An SIS model with infective medium on complex networks	Physica A	2134	WS	Yes	Yes	Not selected	Not selected	None of the above.	NA	It is clearly a priori: the model or formula itself is based on assumptions about the process or mechanisms (e.g. Ross	NA	NA	NA	Not selected	Not selected	Not selected	Not selected	Not selected	Not selected	Not selected	Not selected	Not selected	Not selected	Not selected	Not selected	Not selected	Not selected	Not selected	NA	Not selected	Not selected	Not selected	Not selected	Not selected	Not selected	Not selected	Not selected	Not selected	Not selected	Not selected	Not selected	Not selected	Not selected	Not selected	Not selected	Not selected
79	Chiyaka	2009	Effects of treatment and drug resistance on the transmission dynamics	Theoretical Population Biology	NA	NA	Yes	Yes	Yes	Not selected	None of the above.	NA	It is clearly a priori: the model or formula itself is based on assumptions about the process or mechanisms (e.g. Ross	NA	NA	NA	Not selected	Not selected	Not selected	Not selected	Not selected	Not selected	Not selected	Not selected	Not selected	Not selected	Not selected	Not selected	Not selected	Not selected	Yes	NA	Not selected	Not selected	Not selected	Not selected	Not selected	Not selected	Not selected	Not selected	Not selected	Not selected	Not selected	Not selected	Not selected	Not selected	Not selected	Not selected	Not selected
80	Killeen, GF	2000	A SIMPLIFIED MODEL FOR PREDICTING MALARIA ENTOMOLOGIC INOCULATION RATES BASED ON ENTOMOLOGIC AND PARASITOLOGIC PARAMETERS RELEVANT TO CONTROL	Am. J. Trop. Med. Hyg.	NA	NA	Yes	Yes	Yes	Not selected	It discusses or evaluates metrics of transmission.	NA	It is clearly a priori: the model or formula itself is based on assumptions about the process or mechanisms (e.g. Ross	NA	NA	NA	Not selected	Yes	Yes	Not selected	Not selected	Not selected	Not selected	Not selected	Not selected	Not selected	Not selected	Not selected	Not selected	Not selected	Not selected	NA	Not selected	Not selected	Not selected	Not selected	Not selected	Yes	Yes	Yes	Not selected	Not selected	Not selected	Not selected	Not selected	Not selected	Not selected	Not selected	Not selected
81	Killeen, GF	2000	THE POTENTIAL IMPACT OF INTEGRATED MALARIA TRANSMISSION CONTROL ON ENTOMOLOGIC INOCULATION RATE IN HIGHLY ENDEMIC AREAS	Am. J. Trop. Med. Hyg.	NA	NA	Yes	Yes	Yes	Not selected	It discusses or evaluates metrics of transmission.	NA	It is clearly a priori: the model or formula itself is based on assumptions about the process or mechanisms (e.g. Ross	NA	NA	NA	Not selected	Yes	Yes	Not selected	Not selected	Not selected	Not selected	Not selected	Not selected	Not selected	Not selected	Not selected	Not selected	Not selected	Not selected	NA	Not selected	Not selected	Not selected	Not selected	Not selected	Yes	Yes	Yes	Not selected	Not selected	Not selected	Not selected	Not selected	Not selected	Not selected	Not selected	Not selected
82	Olaofe, GO	1975	A simple model for tropical malaria epidemics	Mathematical Biosciences	NA	NA	Yes	Yes	Not selected	Not selected	None of the above.	NA	It is clearly a priori: the model or formula itself is based on assumptions about the process or mechanisms (e.g. Ross	NA	NA	NA	Not selected	Not selected	Not selected	Not selected	Not selected	Not selected	Not selected	Not selected	Not selected	Not selected	Not selected	Not selected	Not selected	Not selected	Not selected	NA	Not selected	Not selected	Not selected	Not selected	Not selected	Not selected	Not selected	Not selected	Not selected	Not selected	Not selected	Not selected	Not selected	Not selected	Not selected	Not selected	Not selected
83	Coutinho, FAB	2005	An approximate threshold condition for non-autonomous system: an application to	Mathematics and Computers in Simulation	NA	NA	Yes	Yes	Not selected	Not selected	None of the above.	NA	It is clearly a priori: the model or formula itself is based on assumptions about the process or mechanisms (e.g. Ross	NA	NA	NA	Not selected	Not selected	Not selected	Not selected	Not selected	Not selected	Not selected	Not selected	Not selected	Not selected	Not selected	Not selected	Not selected	Not selected	Not selected	NA	Not selected	Not selected	Not selected	Not selected	Not selected	Not selected	Not selected	Not selected	Not selected	Not selected	Not selected	Not selected	Not selected	Not selected	Not selected	Not selected	Not selected
84	Dietz	1971	Malaria Models	Advances in Applied Probability	NA	NA	Yes	Yes	Not selected	Not selected	None of the above.	NA	It is clearly a priori: the model or formula itself is based on assumptions about the process or mechanisms (e.g. Ross	NA	NA	NA	Not selected	Not selected	Not selected	Not selected	Not selected	Not selected	Not selected	Not selected	Not selected	Not selected	Not selected	Not selected	Not selected	Not selected	Not selected	NA	Not selected	Not selected	Not selected	Not selected	Not selected	Not selected	Not selected	Not selected	Not selected	Not selected	Not selected	Not selected	Not selected	Not selected	Not selected	Not selected	Not selected
85	Okumu	2010	Potential Benefits, Limitations and Target Product-Profiles of Odor-Baited Mosquito Traps for Malaria Control in Africa	PLoS One	P4	Mosquito blood feeding	Yes	Yes	Yes	Not selected	It develops a model for mosquito search or movement.	NA	It is clearly a priori: the model or formula itself is based on assumptions about the process or mechanisms (e.g. Ross	NA	NA	NA	Yes	Yes	Yes	Yes	Not selected	Yes	Not selected	Not selected	Not selected	Not selected	Not selected	Not selected	Not selected	Not selected	Not selected	NA	Not selected	Not selected	Not selected	Not selected	Not selected	Yes	Yes	Yes	Not selected	Not selected	Not selected	Not selected	Not selected	Not selected	Not selected	Not selected	Not selected
86	Stoddard	2009	The Role of Human Movement in the Transmission of Vector-Borne Pathogens	PLoS Neglected Tropical Diseases	P3,4	Ro approximation adjusted for movement	Yes	Yes	Yes	Not selected	It develops a model for vertebrate host movement.	NA	It is clearly a priori: the model or formula itself is based on assumptions about the process or mechanisms (e.g. Ross	NA	NA	NA	Yes	Not selected	Yes	Yes	Not selected	Not selected	Not selected	Not selected	Not selected	Not selected	Not selected	Not selected	Yes	Yes	Not selected	NA	Not selected	Not selected	Yes	Not selected	Yes	Yes	Not selected	Not selected	Not selected	Not selected	Yes	Yes	Not selected	Not selected	Not selected	Not selected	Not selected
87	Garba, SM	2008	Backward bifurcations in dengue transmission dynamics	Mathematical Biosciences	NA	NA	Yes	Yes	Not selected	Not selected	None of the above.	NA	It is clearly a priori: the model or formula itself is based on assumptions about the process or mechanisms (e.g. Ross	NA	NA	NA	Not selected	Not selected	Not selected	Not selected	Not selected	Not selected	Not selected	Not selected	Not selected	Not selected	Not selected	Not selected	Not selected	Not selected	Not selected	NA	Not selected	Not selected	Not selected	Not selected	Not selected	Not selected	Not selected	Not selected	Not selected	Not selected	Not selected	Not selected	Not selected	Not selected	Not selected	Not selected	Not selected
88	Dietz, K	1975	Transmission and Control of Arbovirus Diseases	Epidemiology, D. Ludwig and K. L. Cooke, eds., SIAM, Philadelphia, 1975, pp. 104–121.	110-115	SimpleAge	Yes	Yes	Not selected	Not selected	It discusses or evaluates metrics of transmission.	NA	It is clearly a priori: the model or formula itself is based on assumptions about the process or mechanisms (e.g. Ross	NA	NA	NA	Not selected	Not selected	Not selected	Not selected	Not selected	Not selected	Not selected	Not selected	Not selected	Not selected	Not selected	Not selected	Not selected	Not selected	Not selected	NA	Not selected	Not selected	Not selected	Not selected	Not selected	Not selected	Not selected	Not selected	Not selected	Not selected	Not selected	Not selected	Not selected	Not selected	Not selected	Not selected	Not selected
89	McKenzie	2002	A BIOLOGIC BASIS FOR INTEGRATED MALARIA CONTROL	Am J Trop Med Hyg	NA	NA	Yes	Yes	Not selected	Not selected	None of the above.	NA	It is clearly a priori: the model or formula itself is based on assumptions about the process or mechanisms (e.g. Ross	NA	NA	NA	Not selected	Not selected	Not selected	Not selected	Not selected	Not selected	Not selected	Not selected	Not selected	Not selected	Not selected	Not selected	Not selected	Not selected	Not selected	NA	Not selected	Not selected	Not selected	Not selected	Not selected	Not selected	Not selected	Not selected	Not selected	Not selected	Not selected	Not selected	Not selected	Not selected	Not selected	Not selected	Not selected
90	McKenzie	1998	Discrete Event Simulation Models of Plasmodium falciparum Malaria	Simulation	NA	NA	Yes	Yes	Not selected	Not selected	None of the above.	NA	It is clearly a priori: the model or formula itself is based on assumptions about the process or mechanisms (e.g. Ross	NA	NA	NA	Not selected	Not selected	Not selected	Not selected	Not selected	Not selected	Not selected	Not selected	Not selected	Not selected	Not selected	Not selected	Not selected	Not selected	Not selected	NA	Not selected	Not selected	Not selected	Not selected	Not selected	Not selected	Not selected	Not selected	Not selected	Not selected	Not selected	Not selected	Not selected	Not selected	Not selected	Not selected	Not selected
91	Glass, K	2005	Ecological mechanisms that promote arbovirus survival: a mathematical model of Ross River virus transmission	Transactions of the Royal Society of Tropical Medicine and Hygiene	254	C. annulirostris AND A. vigilax	Yes	Yes	Not selected	Not selected	None of the above.	NA	It is clearly a priori: the model or formula itself is based on assumptions about the process or mechanisms (e.g. Ross	NA	NA	NA	Not selected	Not selected	Not selected	Not selected	Not selected	Not selected	Not selected	Not selected	Not selected	Not selected	Not selected	Not selected	Not selected	Not selected	Not selected	NA	Not selected	Not selected	Not selected	Not selected	Not selected	Not selected	Not selected	Not selected	Not selected	Not selected	Not selected	Not selected	Not selected	Not selected	Not selected	Not selected	Not selected
92	Rubel	2008	Explaining Usutu virus dynamics in Austria: model development and calibration	Preventive Veterinary Medicine	NA	NA	Yes	Yes	Not selected	Not selected	None of the above.	NA	It is clearly a priori: the model or formula itself is based on assumptions about the process or mechanisms (e.g. Ross	NA	NA	NA	Not selected	Not selected	Not selected	Not selected	Not selected	Not selected	Not selected	Not selected	Not selected	Not selected	Not selected	Not selected	Not selected	Not selected	Not selected	NA	Not selected	Not selected	Not selected	Not selected	Not selected	Not selected	Not selected	Not selected	Not selected	Not selected	Not selected	Not selected	Not selected	Not selected	Not selected	Not selected	Not selected
93	Chowell, G	2007	Estimation of the reproduction number of dengue fever from spatial	Mathematical Biosciences	Page 576	Model A	Yes	Yes	Yes	Not selected	None of the above.	NA	It is clearly a priori: the model or formula itself is based on assumptions about the process or mechanisms (e.g. Ross	NA	NA	NA	Not selected	Not selected	Not selected	Not selected	Not selected	Not selected	Not selected	Yes	Not selected	Not selected	Not selected	Not selected	Not selected	Not selected	Not selected	NA	Not selected	Not selected	Not selected	Not selected	Not selected	Not selected	Not selected	Not selected	Not selected	Not selected	Yes	Not selected	Not selected	Not selected	Not selected	Not selected	Not selected
95	Adler, G	1976	A deterministic model of vector-borne epidemics using partial differential equations	Mathematical Biosciences	NA	NA	Yes	Yes	Not selected	Not selected	None of the above.	NA	It is clearly a priori: the model or formula itself is based on assumptions about the process or mechanisms (e.g. Ross	NA	NA	NA	Not selected	Not selected	Not selected	Not selected	Not selected	Not selected	Not selected	Not selected	Not selected	Not selected	Not selected	Not selected	Not selected	Not selected	Not selected	NA	Not selected	Not selected	Not selected	Not selected	Not selected	Not selected	Not selected	Not selected	Not selected	Not selected	Not selected	Not selected	Not selected	Not selected	Not selected	Not selected	Not selected
96	Gu	2009	Agent-based modelling of mosquito foraging behaviour for malaria control	Trans R Soc Trop Med Hyg	NA	NA	Yes	Yes	Yes	Not selected	It develops a model for mosquito search or movement.	NA	It is clearly a priori: the model or formula itself is based on assumptions about the process or mechanisms (e.g. Ross	NA	NA	NA	Yes	Yes	Yes	Yes	Not selected	Not selected	Not selected	Not selected	Not selected	Not selected	Not selected	Not selected	Yes	Not selected	Not selected	NA	Yes	Not selected	Not selected	Not selected	Not selected	Yes	Yes	Yes	Not selected	Not selected	Not selected	Not selected	Yes	Not selected	Not selected	Not selected	Not selected
97	Focks, DA	1995	A simulation model of the epidemiology of urban dengue fever	Am. J. Trop. Med. Hyg.	NA	NA	Yes	Yes	Yes	Not selected	It describes or analyzes data from a longitudinal study or from cross-sectional prevalence or sero-prevalence data, or i	NA	It is clearly a priori: the model or formula itself is based on assumptions about the process or mechanisms (e.g. Ross	NA	NA	NA	Yes	Yes	Yes	Not selected	Not selected	Yes	Not selected	Yes	Yes	Not selected	Yes	Yes	Not selected	Not selected	Not selected	NA	Yes	Yes	Yes	Yes	Yes	Yes	Yes	Yes	Yes	Yes	Yes	Not selected	Not selected	Not selected	Not selected	Not selected	Not selected
98	Hancock, PA	2007	Application of the lumped age-class technique to studying the	Malaria J	NA	NA	Yes	Yes	Yes	Not selected	It discusses or evaluates metrics of transmission.	NA	It is clearly a priori: the model or formula itself is based on assumptions about the process or mechanisms (e.g. Ross	NA	NA	NA	Yes	Not selected	Not selected	Not selected	Not selected	Not selected	Not selected	Not selected	Not selected	Not selected	Not selected	Not selected	Not selected	Not selected	Not selected	NA	Not selected	Not selected	Not selected	Not selected	Not selected	Not selected	Yes	Yes	Not selected	Yes	Yes	Not selected	Not selected	Not selected	Not selected	Not selected	Not selected
100	Torres-Sorando, L.	1997	Models of spatio-temporal dynamics in malaria	Ecological modelling	NA	NA	Yes	Yes	Not selected	Not selected	None of the above.	NA	It is clearly a priori: the model or formula itself is based on assumptions about the process or mechanisms (e.g. Ross	NA	NA	NA	Not selected	Not selected	Not selected	Not selected	Not selected	Not selected	Not selected	Not selected	Not selected	Not selected	Not selected	Not selected	Not selected	Not selected	Not selected	NA	Not selected	Not selected	Not selected	Not selected	Not selected	Not selected	Not selected	Not selected	Not selected	Not selected	Not selected	Not selected	Not selected	Not selected	Not selected	Not selected	Not selected
102	Cai, LM	2010	Global analysis of a vector-host epidemic model with nonlinear incidences	Applied Mathematics and Computation	NA	NA	Yes	Yes	Not selected	Not selected	None of the above.	NA	It is clearly a priori: the model or formula itself is based on assumptions about the process or mechanisms (e.g. Ross	NA	NA	NA	Not selected	Not selected	Not selected	Not selected	Not selected	Not selected	Not selected	Not selected	Not selected	Not selected	Not selected	Not selected	Not selected	Not selected	Not selected	NA	Not selected	Not selected	Not selected	Not selected	Not selected	Not selected	Not selected	Not selected	Not selected	Not selected	Not selected	Not selected	Not selected	Not selected	Not selected	Not selected	Not selected
103	Abu-Raddad	2006	Dual Infection with HIV and Malaria Fuels the Spread of Both Diseases in Sub-Saharan Africa	Science	NA	NA	Yes	Yes	Not selected	Not selected	None of the above.	NA	It is clearly a priori: the model or formula itself is based on assumptions about the process or mechanisms (e.g. Ross	NA	NA	NA	Not selected	Not selected	Not selected	Not selected	Not selected	Not selected	Not selected	Not selected	Not selected	Not selected	Not selected	Not selected	Not selected	Not selected	Not selected	NA	Not selected	Not selected	Not selected	Not selected	Not selected	Not selected	Not selected	Not selected	Not selected	Not selected	Not selected	Not selected	Not selected	Not selected	Not selected	Not selected	Not selected
106	Cohen	2010	How absolute is zero? An evaluation of historical and current	Malaria Journal	NA	NA	Yes	Yes	Yes	Not selected	It discusses or evaluates metrics of transmission.	NA	It is clearly a priori: the model or formula itself is based on assumptions about the process or mechanisms (e.g. Ross	NA	NA	NA	Not selected	Not selected	Not selected	Not selected	Not selected	Not selected	Not selected	Not selected	Not selected	Not selected	Not selected	Not selected	Not selected	Not selected	Yes	NA	Not selected	Not selected	Not selected	Not selected	Not selected	Not selected	Not selected	Not selected	Not selected	Not selected	Yes	Not selected	Not selected	Not selected	Not selected	Not selected	Not selected
107	Cancre, N	2000	Bayesian analysis of an epidemiologic model of Plasmodium falciparum	American Journal of Epidemiology	NA	NA	Yes	Yes	Yes	Not selected	It describes or analyzes data from a longitudinal study or from cross-sectional prevalence or sero-prevalence data, or i	NA	It is clearly a priori: the model or formula itself is based on assumptions about the process or mechanisms (e.g. Ross	NA	NA	NA	Not selected	Not selected	Not selected	Not selected	Not selected	Not selected	Not selected	Not selected	Yes	Not selected	Yes	Yes	Not selected	Not selected	Not selected	NA	Yes	Not selected	Not selected	Not selected	Yes	Not selected	Yes	Not selected	Not selected	Not selected	Not selected	Not selected	Not selected	Not selected	Not selected	Not selected	Not selected
108	Ruan S	2007	On the Delayed Ross–Macdonald Model for Malaria Transmission	Bulletin of Mathematical Biology	NA	NA	Yes	Yes	Not selected	Not selected	It discusses or evaluates metrics of transmission.	NA	It is clearly a priori: the model or formula itself is based on assumptions about the process or mechanisms (e.g. Ross	NA	NA	NA	Not selected	Not selected	Not selected	Not selected	Not selected	Not selected	Not selected	Not selected	Not selected	Not selected	Not selected	Not selected	Not selected	Not selected	Not selected	NA	Not selected	Not selected	Not selected	Not selected	Not selected	Not selected	Not selected	Not selected	Not selected	Not selected	Not selected	Not selected	Not selected	Not selected	Not selected	Not selected	Not selected
109	Teboh-Ewungkem, MI	2010	Mathematical Study of the Role of Gametocytes and an Imperfect	Bulletin of Mathematical Biology	p66-74	Basic	Yes	Yes	Yes	Not selected	None of the above.	NA	It is clearly a priori: the model or formula itself is based on assumptions about the process or mechanisms (e.g. Ross	NA	NA	NA	Yes	Yes	Yes	Not selected	Not selected	Not selected	Not selected	Yes	Yes	Not selected	Yes	Yes	Not selected	Not selected	Not selected	NA	Yes	Not selected	Not selected	Yes	Yes	Yes	Yes	Yes	Yes	Yes	Yes	Not selected	Not selected	Not selected	Not selected	Not selected	Not selected
110	Jiang, JQ	2009	The complete classification for dynamics in a nine-dimensional West Nile	Siam Journal on Applied Mathematics	NA	NA	Yes	Yes	Yes	Not selected	None of the above.	NA	It is clearly a priori: the model or formula itself is based on assumptions about the process or mechanisms (e.g. Ross	NA	NA	NA	Not selected	Not selected	Not selected	Not selected	Not selected	Not selected	Not selected	Not selected	Not selected	Not selected	Not selected	Not selected	Not selected	Not selected	Yes	NA	Not selected	Not selected	Not selected	Not selected	Not selected	Not selected	Not selected	Not selected	Not selected	Not selected	Not selected	Not selected	Not selected	Not selected	Not selected	Not selected	Not selected
111	Teboh-Ewungkem, MI	2010	Mathematical Study of the Role of gametocytes and an Imperfect	Bulletin of Mathematical Biology	p74-90	Vaccination	Yes	Yes	Yes	Not selected	None of the above.	NA	It is clearly a priori: the model or formula itself is based on assumptions about the process or mechanisms (e.g. Ross	NA	NA	NA	Yes	Yes	Yes	Not selected	Not selected	Not selected	Not selected	Yes	Yes	Yes	Yes	Yes	Not selected	Not selected	Not selected	NA	Yes	Not selected	Yes	Yes	Yes	Yes	Yes	Yes	Yes	Yes	Yes	Not selected	Not selected	Not selected	Not selected	Not selected	Not selected
113	Focks, DA	1999	The use of spatial analysis in the control and risk assessment of vector-borne diseases	American Entomologist	NA	NA	Yes	Yes	Yes	Not selected	It discusses or evaluates metrics of transmission.	NA	It is clearly a priori: the model or formula itself is based on assumptions about the process or mechanisms (e.g. Ross	NA	NA	NA	Yes	Not selected	Not selected	Not selected	Not selected	Not selected	Not selected	Not selected	Not selected	Not selected	Not selected	Not selected	Not selected	Not selected	Not selected	NA	Not selected	Not selected	Not selected	Not selected	Not selected	Not selected	Not selected	Not selected	Not selected	Not selected	Not selected	Not selected	Not selected	Not selected	Not selected	Not selected	Not selected
114	Kawaguchi, I	2004	Combining zooprophylaxis and insecticide spraying: a malaria-control strategy limiting	Proc. R. Soc. Lond. B	NA	NA	Yes	Yes	Yes	Not selected	It discusses or evaluates metrics of transmission.	NA	It is clearly a priori: the model or formula itself is based on assumptions about the process or mechanisms (e.g. Ross	NA	NA	NA	Yes	Not selected	Yes	Not selected	Not selected	Not selected	Not selected	Not selected	Not selected	Not selected	Not selected	Not selected	Not selected	Not selected	Not selected	NA	Not selected	Not selected	Not selected	Not selected	Not selected	Yes	Yes	Not selected	Not selected	Yes	Yes	Not selected	Not selected	Not selected	Yes	Not selected	Not selected
115	Rodriguez DJ	2001	Models of Infectious Diseases in Spatially HeterogeneousEnvironments	Bulletin of Mathematical Biology	552	Spatial_visitation	Yes	Yes	Not selected	Not selected	It discusses or evaluates metrics of transmission.	NA	It is clearly a priori: the model or formula itself is based on assumptions about the process or mechanisms (e.g. Ross	NA	NA	NA	Not selected	Not selected	Not selected	Not selected	Not selected	Not selected	Not selected	Not selected	Not selected	Not selected	Not selected	Not selected	Not selected	Not selected	Not selected	NA	Not selected	Not selected	Not selected	Not selected	Not selected	Not selected	Not selected	Not selected	Not selected	Not selected	Not selected	Not selected	Not selected	Not selected	Not selected	Not selected	Not selected
116	Chitnis, N	2008	A mathematical model for the dynamics of malaria in mosquitoes	Journal of Biological Dynamics	NA	NA	Yes	Yes	Not selected	Not selected	None of the above.	NA	It is clearly a priori: the model or formula itself is based on assumptions about the process or mechanisms (e.g. Ross	NA	NA	NA	Not selected	Not selected	Not selected	Not selected	Not selected	Not selected	Not selected	Not selected	Not selected	Not selected	Not selected	Not selected	Not selected	Not selected	Not selected	NA	Not selected	Not selected	Not selected	Not selected	Not selected	Not selected	Not selected	Not selected	Not selected	Not selected	Not selected	Not selected	Not selected	Not selected	Not selected	Not selected	Not selected
117	Molineaux, L	1978	Further epidemiological evaluation of a malaria model	Bulletin of the World Health Organization	NA	NA	Yes	Yes	Yes	Not selected	It discusses or evaluates metrics of transmission.	NA	It is clearly a priori: the model or formula itself is based on assumptions about the process or mechanisms (e.g. Ross	NA	NA	NA	Not selected	Yes	Yes	Not selected	Not selected	Not selected	Not selected	Not selected	Not selected	Not selected	Not selected	Not selected	Not selected	Not selected	Not selected	NA	Not selected	Not selected	Not selected	Not selected	Yes	Not selected	Not selected	Not selected	Not selected	Yes	Not selected	Not selected	Not selected	Not selected	Not selected	Not selected	Not selected
118	LeMenach, A	2005	The unexpected importance of mosquito oviposition behaviour for malaria: non-productive	Malaria Journal	NA	NA	Yes	Yes	Not selected	Not selected	None of the above.	NA	It is clearly a priori: the model or formula itself is based on assumptions about the process or mechanisms (e.g. Ross	NA	NA	NA	Not selected	Not selected	Not selected	Not selected	Not selected	Not selected	Not selected	Not selected	Not selected	Not selected	Not selected	Not selected	Not selected	Not selected	Not selected	NA	Not selected	Not selected	Not selected	Not selected	Not selected	Not selected	Not selected	Not selected	Not selected	Not selected	Not selected	Not selected	Not selected	Not selected	Not selected	Not selected	Not selected
119	Wang, H	2009	modeltransmissionmalaria	discrete and continuous dynamical systems series B	NA	NA	Yes	Yes	Not selected	Not selected	None of the above.	NA	It is clearly a priori: the model or formula itself is based on assumptions about the process or mechanisms (e.g. Ross	NA	NA	NA	Not selected	Not selected	Not selected	Not selected	Not selected	Not selected	Not selected	Not selected	Not selected	Not selected	Not selected	Not selected	Not selected	Not selected	Not selected	NA	Not selected	Not selected	Not selected	Not selected	Not selected	Not selected	Not selected	Not selected	Not selected	Not selected	Not selected	Not selected	Not selected	Not selected	Not selected	Not selected	Not selected
120	Kenkre, VM	2005	A Theoretical Framework for the Analysis of the West Nile	Computers and Mathematics with Applications	Section 3	Non-spatial AK model	Yes	Yes	Not selected	Not selected	NA	threshold/stability analysis	It is clearly a priori: the model or formula itself is based on assumptions about the process or mechanisms (e.g. Ross	NA	NA	NA	Not selected	Not selected	Not selected	Not selected	Not selected	Not selected	Not selected	Not selected	Not selected	Not selected	Not selected	Not selected	Not selected	Not selected	Not selected	NA	Not selected	Not selected	Not selected	Not selected	Not selected	Not selected	Not selected	Not selected	Not selected	Not selected	Not selected	Not selected	Not selected	Not selected	Not selected	Not selected	Not selected
121	Killeen	2007	Exploring the contributions of bed nets, cattle, insecticides and excitorepellency to malaria control	Transactions of the Royal Society of Tropical Medicine and Hygiene	NA	NA	Yes	Yes	Yes	Not selected	It develops a model for mosquito search or movement.	NA	It is clearly a priori: the model or formula itself is based on assumptions about the process or mechanisms (e.g. Ross	NA	NA	NA	Not selected	Yes	Yes	Yes	Not selected	Yes	Not selected	Yes	Not selected	Not selected	Not selected	Not selected	Yes	Not selected	Not selected	NA	Not selected	Not selected	Not selected	Yes	Not selected	Yes	Yes	Yes	Not selected	Not selected	Not selected	Not selected	Not selected	Not selected	Not selected	Not selected	Not selected
123	Focks, DA	2000	Transmission thresholds for dengue in terms of aedes aegypti pupae	Am. J. Trop. Med. Hyg.	NA	NA	Yes	Yes	Not selected	Not selected	It discusses or evaluates metrics of transmission.	NA	It is clearly a priori: the model or formula itself is based on assumptions about the process or mechanisms (e.g. Ross	NA	NA	NA	Not selected	Not selected	Not selected	Not selected	Not selected	Not selected	Not selected	Not selected	Not selected	Not selected	Not selected	Not selected	Not selected	Not selected	Not selected	NA	Not selected	Not selected	Not selected	Not selected	Not selected	Not selected	Not selected	Not selected	Not selected	Not selected	Not selected	Not selected	Not selected	Not selected	Not selected	Not selected	Not selected
126	Hu, X	2009	Culling structured hosts to eradicate vector-borne diseases	Mathematical Biosciences and Engineering	NA	NA	Yes	Yes	Yes	Not selected	It discusses or evaluates metrics of transmission.	NA	It is clearly a priori: the model or formula itself is based on assumptions about the process or mechanisms (e.g. Ross	NA	NA	NA	Not selected	Not selected	Not selected	Not selected	Not selected	Not selected	Not selected	Not selected	Not selected	Not selected	Not selected	Not selected	Not selected	Not selected	Yes	Parameters were not estimated but resulted from literature or arbitrary chosen	Yes	Not selected	Not selected	Not selected	Not selected	Not selected	Not selected	Yes	Not selected	Not selected	Not selected	Not selected	Not selected	Not selected	Not selected	Not selected	Not selected
127	Medlock, J	2009	The impact of transgenic mosquitoes on dengue virulence to humans and mosquitoes	American Naturalist	NA	NA	Yes	Yes	Not selected	Not selected	It discusses or evaluates metrics of transmission.	NA	It is clearly a priori: the model or formula itself is based on assumptions about the process or mechanisms (e.g. Ross	NA	NA	NA	Not selected	Not selected	Not selected	Not selected	Not selected	Not selected	Not selected	Not selected	Not selected	Not selected	Not selected	Not selected	Not selected	Not selected	Not selected	NA	Not selected	Not selected	Not selected	Not selected	Not selected	Not selected	Not selected	Not selected	Not selected	Not selected	Not selected	Not selected	Not selected	Not selected	Not selected	Not selected	Not selected
129	Nakazawa	1998	Malaria infection and human behavioral factors a stochastic model	American Journal of Human Biology	NA	NA	Yes	Yes	Not selected	Not selected	It discusses or evaluates metrics of transmission.	NA	It is clearly a priori: the model or formula itself is based on assumptions about the process or mechanisms (e.g. Ross	NA	NA	NA	Not selected	Not selected	Not selected	Not selected	Not selected	Not selected	Not selected	Not selected	Not selected	Not selected	Not selected	Not selected	Not selected	Not selected	Not selected	NA	Not selected	Not selected	Not selected	Not selected	Not selected	Not selected	Not selected	Not selected	Not selected	Not selected	Not selected	Not selected	Not selected	Not selected	Not selected	Not selected	Not selected
130	Yang HM	2000	Malaria transmission model for different levels of acquired immunity and	Rev Saúde Pública	NA	NA	Yes	Yes	Not selected	Not selected	None of the above.	NA	It is clearly a priori: the model or formula itself is based on assumptions about the process or mechanisms (e.g. Ross	NA	NA	NA	Not selected	Not selected	Not selected	Not selected	Not selected	Not selected	Not selected	Not selected	Not selected	Not selected	Not selected	Not selected	Not selected	Not selected	Not selected	NA	Not selected	Not selected	Not selected	Not selected	Not selected	Not selected	Not selected	Not selected	Not selected	Not selected	Not selected	Not selected	Not selected	Not selected	Not selected	Not selected	Not selected
131	de Camino Beck, T	2009	A graph-theoretic method for the basic reproduction number in continuous	Journal of Mathematical Biology	506-508	Vector-host model	Yes	Yes	Not selected	Not selected	It discusses or evaluates metrics of transmission.	NA	It is clearly a priori: the model or formula itself is based on assumptions about the process or mechanisms (e.g. Ross	NA	NA	NA	Not selected	Not selected	Not selected	Not selected	Not selected	Not selected	Not selected	Not selected	Not selected	Not selected	Not selected	Not selected	Not selected	Not selected	Not selected	NA	Not selected	Not selected	Not selected	Not selected	Not selected	Not selected	Not selected	Not selected	Not selected	Not selected	Not selected	Not selected	Not selected	Not selected	Not selected	Not selected	Not selected
132	Dye, C	1992	The analysis of parasite transmission by bloodsucking insects	Annual Review of Entomology	NA	NA	Yes	Yes	Yes	Not selected	It discusses or evaluates metrics of transmission.	NA	It is clearly a priori: the model or formula itself is based on assumptions about the process or mechanisms (e.g. Ross	NA	NA	NA	Yes	Yes	Yes	Not selected	Not selected	Not selected	Not selected	Not selected	Not selected	Not selected	Not selected	Not selected	Not selected	Not selected	Not selected	NA	Not selected	Not selected	Not selected	Not selected	Yes	Not selected	Not selected	Not selected	Not selected	Yes	Not selected	Not selected	Not selected	Not selected	Not selected	Not selected	Not selected
134	Hartemink, NA	2007	Importance of Bird-to-Bird Transmission for the Establishment of West Nile	Vector-Borne and Zoonotic Diseases	NA	NA	Yes	Yes	Yes	Not selected	None of the above.	NA	It is clearly a priori: the model or formula itself is based on assumptions about the process or mechanisms (e.g. Ross	NA	NA	NA	Not selected	Yes	Yes	Not selected	Not selected	Not selected	Not selected	Yes	Yes	Not selected	Not selected	Yes	Not selected	Not selected	Not selected	NA	Not selected	Not selected	Not selected	Not selected	Not selected	Not selected	Not selected	Not selected	Not selected	Not selected	Yes	Not selected	Not selected	Not selected	Not selected	Not selected	Not selected
135	Hosack, GR	2008	The control of vector-borne disease epidemics	Journal of Theoretical Biology	NA	NA	Yes	Yes	Yes	Not selected	It discusses or evaluates metrics of transmission.	NA	It is clearly a priori: the model or formula itself is based on assumptions about the process or mechanisms (e.g. Ross	NA	NA	NA	Not selected	Not selected	Not selected	Not selected	Not selected	Not selected	Not selected	Not selected	Not selected	Not selected	Not selected	Not selected	Not selected	Not selected	Yes	No parameters are estimated (but were arbitrary chosen)	Not selected	Not selected	Not selected	Not selected	Not selected	Not selected	Not selected	Not selected	Not selected	Not selected	Yes	Not selected	Not selected	Not selected	Not selected	Not selected	Not selected
136	Burattini, MN	2008	Modelling the control strategies against dengue in Singapore	Epidemiology & Infection	NA	NA	Yes	Yes	Not selected	Not selected	None of the above.	NA	It is clearly a priori: the model or formula itself is based on assumptions about the process or mechanisms (e.g. Ross	NA	NA	NA	Not selected	Not selected	Not selected	Not selected	Not selected	Not selected	Not selected	Not selected	Not selected	Not selected	Not selected	Not selected	Not selected	Not selected	Not selected	NA	Not selected	Not selected	Not selected	Not selected	Not selected	Not selected	Not selected	Not selected	Not selected	Not selected	Not selected	Not selected	Not selected	Not selected	Not selected	Not selected	Not selected
137	Cross, A	1991	Modelling the development of resistance of Plasmodium falciparum to anti-malarial drugs	TRANSACTIONS OF THE ROYAL SOCIETY OF TROPICAL MEDICINE AND HYGIENE	NA	NA	Yes	Yes	Yes	Not selected	It describes or analyzes data from a longitudinal study or from cross-sectional prevalence or sero-prevalence data, or i	NA	It is clearly a priori: the model or formula itself is based on assumptions about the process or mechanisms (e.g. Ross	NA	NA	NA	Not selected	Not selected	Not selected	Not selected	Not selected	Not selected	Not selected	Not selected	Not selected	Not selected	Not selected	Not selected	Not selected	Not selected	Yes	NA	Yes	Not selected	Not selected	Not selected	Not selected	Not selected	Not selected	Not selected	Not selected	Not selected	Not selected	Not selected	Not selected	Yes	Not selected	Not selected	Not selected
138	Killeen GF	2007	Preventing childhood malaria in Africa by protecting adults from mosquitoes	PLoS Medicine	NA	NA	Yes	Yes	Not selected	Not selected	None of the above.	NA	It is clearly a priori: the model or formula itself is based on assumptions about the process or mechanisms (e.g. Ross	NA	NA	NA	Not selected	Not selected	Not selected	Not selected	Not selected	Not selected	Not selected	Not selected	Not selected	Not selected	Not selected	Not selected	Not selected	Not selected	Not selected	NA	Not selected	Not selected	Not selected	Not selected	Not selected	Not selected	Not selected	Not selected	Not selected	Not selected	Not selected	Not selected	Not selected	Not selected	Not selected	Not selected	Not selected
140	Le Menach	2007	An elaborated feeding cycle model for reductions in vectorial capacity of night-biting mosquitoes	Malaria Journal	NA	NA	Yes	Yes	Yes	Not selected	It develops a model for mosquito search or movement.	NA	It is clearly a priori: the model or formula itself is based on assumptions about the process or mechanisms (e.g. Ross	NA	NA	NA	Not selected	Yes	Yes	Yes	Not selected	Yes	Yes	Not selected	Not selected	Not selected	Not selected	Not selected	Not selected	Not selected	Not selected	NA	Yes	Not selected	Not selected	Not selected	Not selected	Yes	Yes	Not selected	Not selected	Yes	Not selected	Not selected	Not selected	Not selected	Not selected	Not selected	Not selected
141	Pongsumpun, P	2007	Mathematical Model for the transmission of Plasmodium Vivax Malaria	International Journal of Mathematical Models and Methods in Applied Sciences	NA	NA	Yes	Yes	Yes	Not selected	None of the above.	NA	It is clearly a priori: the model or formula itself is based on assumptions about the process or mechanisms (e.g. Ross	NA	NA	NA	Yes	Yes	Yes	Not selected	Not selected	Not selected	Not selected	Not selected	Yes	Not selected	Not selected	Not selected	Not selected	Not selected	Not selected	NA	Yes	Not selected	Yes	Not selected	Yes	Yes	Yes	Yes	Yes	Yes	Yes	Not selected	Not selected	Not selected	Not selected	Not selected	Not selected
142	Liu H	2006	Analysis of a vector-host malaria model with impulsive effect and	Advances in complex systems	NA	NA	Yes	Yes	Not selected	Not selected	None of the above.	NA	It is clearly a priori: the model or formula itself is based on assumptions about the process or mechanisms (e.g. Ross	NA	NA	NA	Not selected	Not selected	Not selected	Not selected	Not selected	Not selected	Not selected	Not selected	Not selected	Not selected	Not selected	Not selected	Not selected	Not selected	Not selected	NA	Not selected	Not selected	Not selected	Not selected	Not selected	Not selected	Not selected	Not selected	Not selected	Not selected	Not selected	Not selected	Not selected	Not selected	Not selected	Not selected	Not selected
143	de Camino Beck, T	2009	A graph-theoretic method for the basic reproduction number in continuous	Journal of Mathematical Biology	511-513	West Nile virus model	Yes	Yes	Not selected	Not selected	It discusses or evaluates metrics of transmission.	NA	It is clearly a priori: the model or formula itself is based on assumptions about the process or mechanisms (e.g. Ross	NA	NA	NA	Not selected	Not selected	Not selected	Not selected	Not selected	Not selected	Not selected	Not selected	Not selected	Not selected	Not selected	Not selected	Not selected	Not selected	Not selected	NA	Not selected	Not selected	Not selected	Not selected	Not selected	Not selected	Not selected	Not selected	Not selected	Not selected	Not selected	Not selected	Not selected	Not selected	Not selected	Not selected	Not selected
144	Jiang, JF	2009	Threshold Conditions for West Nile Virus Outbreaks	Bulletin of Mathematical Biology	NA	NA	Yes	Yes	Yes	Not selected	None of the above.	NA	It is clearly a priori: the model or formula itself is based on assumptions about the process or mechanisms (e.g. Ross	NA	NA	NA	Not selected	Not selected	Not selected	Not selected	Not selected	Not selected	Not selected	Not selected	Not selected	Not selected	Not selected	Not selected	Not selected	Not selected	Yes	NA	Not selected	Not selected	Not selected	Not selected	Not selected	Not selected	Not selected	Not selected	Not selected	Not selected	Not selected	Not selected	Not selected	Not selected	Not selected	Not selected	Not selected
145	Santos, LBL	2009	Periodic forcing in a three-level cellular automata model for a vector-transmitted disease	Physical Review E	NA	NA	Yes	Yes	Not selected	Not selected	It analyzes a time series.	NA	It is clearly a priori: the model or formula itself is based on assumptions about the process or mechanisms (e.g. Ross	NA	NA	NA	Not selected	Not selected	Not selected	Not selected	Not selected	Not selected	Not selected	Not selected	Not selected	Not selected	Not selected	Not selected	Not selected	Not selected	Not selected	NA	Not selected	Not selected	Not selected	Not selected	Not selected	Not selected	Not selected	Not selected	Not selected	Not selected	Not selected	Not selected	Not selected	Not selected	Not selected	Not selected	Not selected
146	Cai, L	2009	Global dynamics of a dengue epidemic mathematical model	Chaos, Solitons and Fractals	NA	NA	Yes	Yes	Not selected	Not selected	None of the above.	NA	It is clearly a priori: the model or formula itself is based on assumptions about the process or mechanisms (e.g. Ross	NA	NA	NA	Not selected	Not selected	Not selected	Not selected	Not selected	Not selected	Not selected	Not selected	Not selected	Not selected	Not selected	Not selected	Not selected	Not selected	Not selected	NA	Not selected	Not selected	Not selected	Not selected	Not selected	Not selected	Not selected	Not selected	Not selected	Not selected	Not selected	Not selected	Not selected	Not selected	Not selected	Not selected	Not selected
147	Luz, PM	2003	Uncertainties regarding dengue modeling in Rio de Janeiro, Brazil	Mem Inst Oswaldo Cruz, Rio de Janeiro	NA	NA	Yes	Yes	Yes	Not selected	It discusses or evaluates metrics of transmission.	NA	It is clearly a priori: the model or formula itself is based on assumptions about the process or mechanisms (e.g. Ross	NA	NA	NA	Not selected	Not selected	Not selected	Not selected	Not selected	Not selected	Not selected	Not selected	Not selected	Not selected	Not selected	Not selected	Not selected	Not selected	Yes	NA	Not selected	Not selected	Not selected	Not selected	Not selected	Not selected	Not selected	Not selected	Not selected	Not selected	Yes	Not selected	Not selected	Not selected	Not selected	Not selected	Not selected
148	Hancock, PA	2009	An age-structured model to evaluate the potential of novel	Proc. R. Soc. B	NA	NA	Yes	Yes	Yes	Not selected	It discusses or evaluates metrics of transmission.	NA	It is clearly a priori: the model or formula itself is based on assumptions about the process or mechanisms (e.g. Ross	NA	NA	NA	Yes	Not selected	Not selected	Not selected	Not selected	Not selected	Not selected	Not selected	Yes	Not selected	Not selected	Not selected	Not selected	Not selected	Not selected	NA	Not selected	Not selected	Not selected	Not selected	Not selected	Not selected	Not selected	Yes	Not selected	Not selected	Not selected	Not selected	Not selected	Not selected	Not selected	Not selected	Not selected
151	Freeman, J	1999	EFFECT OF CHEMOTHERAPY ON MALARIA TRANSMISSION AMONG YANOMAMI AMERINDIANS: SIMULATED	American Journal of Tropical Medicine and Hygiene	NA	NA	Yes	Yes	Yes	Not selected	None of the above.	NA	It is clearly a priori: the model or formula itself is based on assumptions about the process or mechanisms (e.g. Ross	NA	NA	NA	Yes	Yes	Yes	Not selected	Not selected	Not selected	Not selected	Not selected	Yes	Not selected	Yes	Not selected	Not selected	Not selected	Not selected	NA	Yes	Not selected	Yes	Not selected	Yes	Yes	Yes	Yes	Not selected	Yes	Yes	Not selected	Not selected	Not selected	Not selected	Not selected	Not selected
152	Gu, W	2009	Predicting the impact of insecticide-treated bed nets on malaria transmission	Malaria Journal	NA	NA	Yes	Yes	Not selected	Not selected	None of the above.	NA	It is clearly a priori: the model or formula itself is based on assumptions about the process or mechanisms (e.g. Ross	NA	NA	NA	Not selected	Not selected	Not selected	Not selected	Not selected	Not selected	Not selected	Not selected	Not selected	Not selected	Not selected	Not selected	Not selected	Not selected	Not selected	NA	Not selected	Not selected	Not selected	Not selected	Not selected	Not selected	Not selected	Not selected	Not selected	Not selected	Not selected	Not selected	Not selected	Not selected	Not selected	Not selected	Not selected
153	Dye, C	1994	Approaches to vector control: new and trusted	Transactions of the royal society of tropical medicine and hygiene	NA	NA	Yes	Yes	Not selected	Not selected	None of the above.	NA	It is clearly a priori: the model or formula itself is based on assumptions about the process or mechanisms (e.g. Ross	NA	NA	NA	Not selected	Not selected	Not selected	Not selected	Not selected	Not selected	Not selected	Not selected	Not selected	Not selected	Not selected	Not selected	Not selected	Not selected	Not selected	NA	Not selected	Not selected	Not selected	Not selected	Not selected	Not selected	Not selected	Not selected	Not selected	Not selected	Not selected	Not selected	Not selected	Not selected	Not selected	Not selected	Not selected
154	Carter, R	2002	Spatial simulation of malaria transmission and its control by malaria	International Journal for Parasitology	NA	NA	Yes	Yes	Not selected	Not selected	None of the above.	NA	It is clearly a priori: the model or formula itself is based on assumptions about the process or mechanisms (e.g. Ross	NA	NA	NA	Not selected	Not selected	Not selected	Not selected	Not selected	Not selected	Not selected	Not selected	Not selected	Not selected	Not selected	Not selected	Not selected	Not selected	Not selected	NA	Not selected	Not selected	Not selected	Not selected	Not selected	Not selected	Not selected	Not selected	Not selected	Not selected	Not selected	Not selected	Not selected	Not selected	Not selected	Not selected	Not selected
155	Worrall	2007	A model to simulate the impact of timing, coverage and transmssion intensity on the effectiveness of indoor residual spraying (IRS) for malaria control	Tropical Medicine and International Health	NA	NA	Yes	Yes	Yes	Not selected	It develops an early warning system or presents a method for forecasting disease.	NA	It is clearly a priori: the model or formula itself is based on assumptions about the process or mechanisms (e.g. Ross	NA	NA	NA	Yes	Yes	Yes	Not selected	Not selected	Not selected	Not selected	Yes	Yes	Not selected	Not selected	Not selected	Not selected	Not selected	Not selected	NA	Not selected	Not selected	Yes	Not selected	Not selected	Not selected	Not selected	Yes	Not selected	Not selected	Not selected	Not selected	Not selected	Not selected	Not selected	Not selected	Not selected
156	Gourley, SA	2007	Eradicating vector borne diseases via age structured culling	J Math Biol	p316-p320	Culling Immatures	Yes	Yes	Yes	Not selected	None of the above.	NA	It is clearly a priori: the model or formula itself is based on assumptions about the process or mechanisms (e.g. Ross	NA	NA	NA	Yes	Yes	Not selected	Not selected	Not selected	Not selected	Not selected	Not selected	Yes	Not selected	Not selected	Not selected	Not selected	Not selected	Not selected	NA	Yes	Not selected	Not selected	Not selected	Yes	Yes	Yes	Yes	Yes	Yes	Yes	Not selected	Not selected	Not selected	Not selected	Not selected	Not selected
157	Gourley, SA	2007	Eradicating vector borne diseases via age structured culling	J Math Biol	p320-328	Culling matures	Yes	Yes	Yes	Not selected	None of the above.	NA	It is clearly a priori: the model or formula itself is based on assumptions about the process or mechanisms (e.g. Ross	NA	NA	NA	Yes	Yes	Not selected	Not selected	Not selected	Not selected	Not selected	Not selected	Yes	Not selected	Not selected	Not selected	Not selected	Not selected	Not selected	NA	Yes	Not selected	Not selected	Not selected	Yes	Yes	Yes	Yes	Yes	Yes	Yes	Not selected	Not selected	Not selected	Not selected	Not selected	Not selected
158	Pinho, STR	2010	Modelling the dynamics of dengue real epidemics	Phil. Trans. R. Soc. A	NA	NA	Yes	Yes	Yes	Not selected	It estimates Ro from data describing the increase in the number of cases at the beginning of an epidemic.	NA	It is clearly a priori: the model or formula itself is based on assumptions about the process or mechanisms (e.g. Ross	NA	NA	NA	Not selected	Yes	Not selected	Not selected	Not selected	Not selected	Not selected	Yes	Not selected	Not selected	Yes	Yes	Not selected	Not selected	Not selected	NA	Not selected	Not selected	Not selected	Not selected	Yes	Not selected	Not selected	Not selected	Not selected	Yes	Yes	Not selected	Not selected	Not selected	Not selected	Not selected	Not selected
159	Atkinson, MP	2007	Analyzing the control of mosquito-borne diseases by a dominant	Proc Natl Acad Sci USA	NA	NA	Yes	Yes	Not selected	Not selected	None of the above.	NA	It is clearly a priori: the model or formula itself is based on assumptions about the process or mechanisms (e.g. Ross	NA	NA	NA	Not selected	Not selected	Not selected	Not selected	Not selected	Not selected	Not selected	Not selected	Not selected	Not selected	Not selected	Not selected	Not selected	Not selected	Not selected	NA	Not selected	Not selected	Not selected	Not selected	Not selected	Not selected	Not selected	Not selected	Not selected	Not selected	Not selected	Not selected	Not selected	Not selected	Not selected	Not selected	Not selected
160	Killeen, GF	2001	The availability of potential hosts as a determinant of feeding	Trans R Soc Trop Med Hyg	NA	NA	Yes	Yes	Yes	Not selected	It develops a model for mosquito search or movement.	NA	It is clearly a priori: the model or formula itself is based on assumptions about the process or mechanisms (e.g. Ross	NA	NA	NA	Not selected	Not selected	Not selected	Yes	Not selected	Not selected	Not selected	Not selected	Not selected	Not selected	Not selected	Not selected	Not selected	Not selected	Not selected	NA	Not selected	Not selected	Not selected	Not selected	Not selected	Not selected	Not selected	Not selected	Not selected	Not selected	Not selected	Not selected	Not selected	Not selected	Not selected	Not selected	Not selected
161	Radcliffe J	1974	The periodicity of endemic malaria	J appl prob	NA	NA	Yes	Yes	Not selected	Not selected	None of the above.	NA	It is clearly a priori: the model or formula itself is based on assumptions about the process or mechanisms (e.g. Ross	NA	NA	NA	Not selected	Not selected	Not selected	Not selected	Not selected	Not selected	Not selected	Not selected	Not selected	Not selected	Not selected	Not selected	Not selected	Not selected	Not selected	NA	Not selected	Not selected	Not selected	Not selected	Not selected	Not selected	Not selected	Not selected	Not selected	Not selected	Not selected	Not selected	Not selected	Not selected	Not selected	Not selected	Not selected
162	Radcliffe, J	1976	The Severity of a Viral Host-Vector Epidemic	Journal of Applied Probability	NA	NA	Yes	Yes	Not selected	Not selected	None of the above.	NA	It is clearly a priori: the model or formula itself is based on assumptions about the process or mechanisms (e.g. Ross	NA	NA	NA	Not selected	Not selected	Not selected	Not selected	Not selected	Not selected	Not selected	Not selected	Not selected	Not selected	Not selected	Not selected	Not selected	Not selected	Not selected	NA	Not selected	Not selected	Not selected	Not selected	Not selected	Not selected	Not selected	Not selected	Not selected	Not selected	Not selected	Not selected	Not selected	Not selected	Not selected	Not selected	Not selected
163	McKenzie	2005	An integrated model of Plasmodium falciparum dynamics	Journal of Theoretical Biology	NA	NA	Yes	Yes	Not selected	Not selected	None of the above.	NA	It is clearly a priori: the model or formula itself is based on assumptions about the process or mechanisms (e.g. Ross	NA	NA	NA	Not selected	Not selected	Not selected	Not selected	Not selected	Not selected	Not selected	Not selected	Not selected	Not selected	Not selected	Not selected	Not selected	Not selected	Not selected	NA	Not selected	Not selected	Not selected	Not selected	Not selected	Not selected	Not selected	Not selected	Not selected	Not selected	Not selected	Not selected	Not selected	Not selected	Not selected	Not selected	Not selected
166	Gu	2006	Source reduction of mosquito larval habitats has unexpected consequences on malaria transmission	PNAS	NA	NA	Yes	Yes	Yes	Not selected	It develops a model for mosquito search or movement.	NA	It is clearly a priori: the model or formula itself is based on assumptions about the process or mechanisms (e.g. Ross	NA	NA	NA	Not selected	Not selected	Yes	Not selected	Not selected	Not selected	Not selected	Not selected	Not selected	Not selected	Not selected	Not selected	Not selected	Not selected	Not selected	NA	Not selected	Not selected	Not selected	Not selected	Not selected	Not selected	Not selected	Not selected	Not selected	Not selected	Yes	Not selected	Not selected	Not selected	Not selected	Not selected	Not selected
167	Slavova, A	2006	Dynamics and traveling waves in CNN vector disease model	IEEE Transactions on circuits and systems	NA	NA	Yes	Yes	Not selected	Not selected	None of the above.	NA	It is clearly a priori: the model or formula itself is based on assumptions about the process or mechanisms (e.g. Ross	NA	NA	NA	Not selected	Not selected	Not selected	Not selected	Not selected	Not selected	Not selected	Not selected	Not selected	Not selected	Not selected	Not selected	Not selected	Not selected	Not selected	NA	Not selected	Not selected	Not selected	Not selected	Not selected	Not selected	Not selected	Not selected	Not selected	Not selected	Not selected	Not selected	Not selected	Not selected	Not selected	Not selected	Not selected
168	Supriatna, AK	2008	A two-age-classes dengue transmission model	Mathematical Biosciences	pg 119-120, Section 4. Child-class vaccination with worsening effect on the disease virulence	Vaccine -> Symptomatic Infection	Yes	Yes	Yes	Not selected	None of the above.	NA	It is clearly a priori: the model or formula itself is based on assumptions about the process or mechanisms (e.g. Ross	NA	NA	NA	Not selected	Not selected	Not selected	Not selected	Not selected	Not selected	Not selected	Not selected	Not selected	Not selected	Not selected	Not selected	Not selected	Not selected	Yes	NA	Not selected	Not selected	Not selected	Not selected	Not selected	Not selected	Not selected	Not selected	Not selected	Not selected	Not selected	Not selected	Not selected	Not selected	Not selected	Not selected	Not selected
169	Rivero, A	2010	Insecticide Control of Vecotr Borne Diseases When Is Insecticide Resistance	Plos Pathogens	NA	NA	Yes	Yes	Not selected	Not selected	None of the above.	NA	It is clearly a priori: the model or formula itself is based on assumptions about the process or mechanisms (e.g. Ross	NA	NA	NA	Not selected	Not selected	Not selected	Not selected	Not selected	Not selected	Not selected	Not selected	Not selected	Not selected	Not selected	Not selected	Not selected	Not selected	Not selected	NA	Not selected	Not selected	Not selected	Not selected	Not selected	Not selected	Not selected	Not selected	Not selected	Not selected	Not selected	Not selected	Not selected	Not selected	Not selected	Not selected	Not selected
170	Aron, JL	1988	Acquired immunity dependent upon exposure in an SIRS epidemic model	Mathematical Biosciences	NA	NA	Yes	Yes	Not selected	Not selected	None of the above.	NA	It is clearly a priori: the model or formula itself is based on assumptions about the process or mechanisms (e.g. Ross	NA	NA	NA	Not selected	Not selected	Not selected	Not selected	Not selected	Not selected	Not selected	Not selected	Not selected	Not selected	Not selected	Not selected	Not selected	Not selected	Not selected	NA	Not selected	Not selected	Not selected	Not selected	Not selected	Not selected	Not selected	Not selected	Not selected	Not selected	Not selected	Not selected	Not selected	Not selected	Not selected	Not selected	Not selected
171	Bacaer	2007	Approximation of the Basic Reproduction Number R0 for Vector-Borne Diseases	Bulletin of Mathematical Biology	Section 4.3	Chikungunya	Yes	Yes	Not selected	Not selected	None of the above.	NA	It is clearly a priori: the model or formula itself is based on assumptions about the process or mechanisms (e.g. Ross	NA	NA	NA	Not selected	Not selected	Not selected	Not selected	Not selected	Not selected	Not selected	Not selected	Not selected	Not selected	Not selected	Not selected	Not selected	Not selected	Not selected	NA	Not selected	Not selected	Not selected	Not selected	Not selected	Not selected	Not selected	Not selected	Not selected	Not selected	Not selected	Not selected	Not selected	Not selected	Not selected	Not selected	Not selected
172	Blayneh, K	2009	Optimal control of vector-borne disease treatment and prevention	Discrete and Continuous Dynamical Systems - Series B	pag 2	control model	Yes	Yes	Not selected	Not selected	None of the above.	NA	It is clearly a priori: the model or formula itself is based on assumptions about the process or mechanisms (e.g. Ross	NA	NA	NA	Not selected	Not selected	Not selected	Not selected	Not selected	Not selected	Not selected	Not selected	Not selected	Not selected	Not selected	Not selected	Not selected	Not selected	Not selected	NA	Not selected	Not selected	Not selected	Not selected	Not selected	Not selected	Not selected	Not selected	Not selected	Not selected	Not selected	Not selected	Not selected	Not selected	Not selected	Not selected	Not selected
173	Yang, HM	2008	Assessing the effects of vector control on dengue transmission	Applied Mathematics and Computation	NA	NA	Yes	Yes	Not selected	Not selected	None of the above.	NA	It is clearly a priori: the model or formula itself is based on assumptions about the process or mechanisms (e.g. Ross	NA	NA	NA	Not selected	Not selected	Not selected	Not selected	Not selected	Not selected	Not selected	Not selected	Not selected	Not selected	Not selected	Not selected	Not selected	Not selected	Not selected	NA	Not selected	Not selected	Not selected	Not selected	Not selected	Not selected	Not selected	Not selected	Not selected	Not selected	Not selected	Not selected	Not selected	Not selected	Not selected	Not selected	Not selected
177	Kilpatrick, AM	2006	Predicting Pathogen Introduction: West Nile Virus Spread to Galapagos	Conservation Biology	NA	NA	Yes	Yes	Yes	Not selected	None of the above.	NA	It is clearly a priori: the model or formula itself is based on assumptions about the process or mechanisms (e.g. Ross	NA	NA	NA	Not selected	Yes	Yes	Not selected	Not selected	Not selected	Not selected	Yes	Not selected	Not selected	Yes	Yes	Yes	Not selected	Not selected	NA	Not selected	Not selected	Not selected	Not selected	Not selected	Not selected	Not selected	Not selected	Not selected	Not selected	Not selected	Yes	Not selected	Not selected	Not selected	Not selected	Not selected
179	Dietz, K	1980	Models for vector-borne diseases	Vito Volterra Symposium on Mathematical Models in Biology	269	A Model for Malaria Parasite Density	Yes	Yes	Yes	Not selected	It discusses or evaluates metrics of transmission.	NA	It is clearly a priori: the model or formula itself is based on assumptions about the process or mechanisms (e.g. Ross	NA	NA	NA	Not selected	Not selected	Not selected	Not selected	Not selected	Not selected	Not selected	Not selected	Not selected	Not selected	Not selected	Not selected	Not selected	Not selected	Yes	NA	Not selected	Not selected	Not selected	Not selected	Not selected	Not selected	Not selected	Not selected	Not selected	Not selected	Not selected	Not selected	Not selected	Not selected	Not selected	Not selected	Not selected
181	Wearing, HJ	2006	Ecological and immunological determinants of dengue epidemics	PNAS	NA	NA	Yes	Yes	Not selected	Not selected	It discusses or evaluates metrics of transmission.	NA	It is clearly a priori: the model or formula itself is based on assumptions about the process or mechanisms (e.g. Ross	NA	NA	NA	Not selected	Not selected	Not selected	Not selected	Not selected	Not selected	Not selected	Not selected	Not selected	Not selected	Not selected	Not selected	Not selected	Not selected	Not selected	NA	Not selected	Not selected	Not selected	Not selected	Not selected	Not selected	Not selected	Not selected	Not selected	Not selected	Not selected	Not selected	Not selected	Not selected	Not selected	Not selected	Not selected
182	Dye, C	1986	Population dynamics of mosquito-borne disease: effects of flies which bite	Transactions of the royal society of tropical medicine and hygiene	NA	NA	Yes	Yes	Yes	Not selected	It discusses or evaluates metrics of transmission.	NA	It is clearly a priori: the model or formula itself is based on assumptions about the process or mechanisms (e.g. Ross	NA	NA	NA	Yes	Not selected	Not selected	Yes	Not selected	Not selected	Yes	Not selected	Not selected	Not selected	Not selected	Not selected	Not selected	Not selected	Not selected	NA	Not selected	Not selected	Not selected	Not selected	Not selected	Yes	Not selected	Not selected	Not selected	Not selected	Yes	Not selected	Not selected	Not selected	Not selected	Not selected	Not selected
184	Killeen, G. F.	2003	Taking malaria transmission out of the bottle: implications of mosquito	Lancet ID	NA	NA	Yes	Yes	Not selected	Not selected	It discusses or evaluates metrics of transmission.	NA	It is clearly a priori: the model or formula itself is based on assumptions about the process or mechanisms (e.g. Ross	NA	NA	NA	Not selected	Not selected	Not selected	Not selected	Not selected	Not selected	Not selected	Not selected	Not selected	Not selected	Not selected	Not selected	Not selected	Not selected	Not selected	NA	Not selected	Not selected	Not selected	Not selected	Not selected	Not selected	Not selected	Not selected	Not selected	Not selected	Not selected	Not selected	Not selected	Not selected	Not selected	Not selected	Not selected
185	Wei, HM	2008	An epidemic model of a vector-borne disease with direct transmission	Journal of mathematical nalysis and applications	897	ODE model	Yes	Yes	Not selected	Not selected	It discusses or evaluates metrics of transmission.	NA	It is clearly a priori: the model or formula itself is based on assumptions about the process or mechanisms (e.g. Ross	NA	NA	NA	Not selected	Not selected	Not selected	Not selected	Not selected	Not selected	Not selected	Not selected	Not selected	Not selected	Not selected	Not selected	Not selected	Not selected	Not selected	NA	Not selected	Not selected	Not selected	Not selected	Not selected	Not selected	Not selected	Not selected	Not selected	Not selected	Not selected	Not selected	Not selected	Not selected	Not selected	Not selected	Not selected
186	Wei, HM	2008	An epidemic model of a vector-borne disease with direct transmission	Journal of Mathematical Analysis and Applications	900	Directandvectortransmissionwithdelay	Yes	Yes	Not selected	Not selected	It discusses or evaluates metrics of transmission.	NA	It is clearly a priori: the model or formula itself is based on assumptions about the process or mechanisms (e.g. Ross	NA	NA	NA	Not selected	Not selected	Not selected	Not selected	Not selected	Not selected	Not selected	Not selected	Not selected	Not selected	Not selected	Not selected	Not selected	Not selected	Not selected	NA	Not selected	Not selected	Not selected	Not selected	Not selected	Not selected	Not selected	Not selected	Not selected	Not selected	Not selected	Not selected	Not selected	Not selected	Not selected	Not selected	Not selected
190	Thomas	2001	A model describing the evolution of West Nile like encephalitis	Mathematical and Computer Modelling	NA	NA	Yes	Yes	Not selected	Not selected	It discusses or evaluates metrics of transmission.	NA	It is clearly a priori: the model or formula itself is based on assumptions about the process or mechanisms (e.g. Ross	NA	NA	NA	Not selected	Not selected	Not selected	Not selected	Not selected	Not selected	Not selected	Not selected	Not selected	Not selected	Not selected	Not selected	Not selected	Not selected	Not selected	NA	Not selected	Not selected	Not selected	Not selected	Not selected	Not selected	Not selected	Not selected	Not selected	Not selected	Not selected	Not selected	Not selected	Not selected	Not selected	Not selected	Not selected
192	Nuraini, N	2007	Mathematical model of Dengue disease transmission with severe DHF compartment	Bull Malays Math Sci Soc	NA	NA	Yes	Yes	Not selected	Not selected	It discusses or evaluates metrics of transmission.	NA	It is clearly a priori: the model or formula itself is based on assumptions about the process or mechanisms (e.g. Ross	NA	NA	NA	Not selected	Not selected	Not selected	Not selected	Not selected	Not selected	Not selected	Not selected	Not selected	Not selected	Not selected	Not selected	Not selected	Not selected	Not selected	NA	Not selected	Not selected	Not selected	Not selected	Not selected	Not selected	Not selected	Not selected	Not selected	Not selected	Not selected	Not selected	Not selected	Not selected	Not selected	Not selected	Not selected
194	Nasell, I	1990	Malaria infection with relapses and misdiagnosis	Stochastic processes in epidemic theory	NA	NA	Yes	Yes	Not selected	Not selected	None of the above.	NA	It is clearly a priori: the model or formula itself is based on assumptions about the process or mechanisms (e.g. Ross	NA	NA	NA	Not selected	Not selected	Not selected	Not selected	Not selected	Not selected	Not selected	Not selected	Not selected	Not selected	Not selected	Not selected	Not selected	Not selected	Not selected	NA	Not selected	Not selected	Not selected	Not selected	Not selected	Not selected	Not selected	Not selected	Not selected	Not selected	Not selected	Not selected	Not selected	Not selected	Not selected	Not selected	Not selected
195	Nedelman	1985	Estimation for a Model of Multiple Malaria Infections	Biometrics	NA	NA	Yes	Yes	Yes	Not selected	NA	MOI	It is clearly a priori: the model or formula itself is based on assumptions about the process or mechanisms (e.g. Ross	NA	NA	NA	Not selected	Not selected	Not selected	Not selected	Not selected	Not selected	Not selected	Not selected	Not selected	Not selected	Not selected	Yes	Not selected	Not selected	Not selected	NA	Not selected	Not selected	Not selected	Not selected	Yes	Not selected	Not selected	Not selected	Not selected	Not selected	Not selected	Not selected	Not selected	Not selected	Not selected	Not selected	Not selected
196	Parthasarathy	1997	The effect of superinfection on the distribution of the infectious period--a continued fraction approximation	IMA J Math Appl Med Biol	NA	NA	Yes	Yes	Not selected	Not selected	None of the above.	NA	It is clearly a priori: the model or formula itself is based on assumptions about the process or mechanisms (e.g. Ross	NA	NA	NA	Not selected	Not selected	Not selected	Not selected	Not selected	Not selected	Not selected	Not selected	Not selected	Not selected	Not selected	Not selected	Not selected	Not selected	Not selected	NA	Not selected	Not selected	Not selected	Not selected	Not selected	Not selected	Not selected	Not selected	Not selected	Not selected	Not selected	Not selected	Not selected	Not selected	Not selected	Not selected	Not selected
197	Pongsumpun, P	2001	A realistic age structured transmission model for dengue	Southeast Asian Journal of Tropical Medicine and Public Health	NA	NA	Yes	Yes	Not selected	Not selected	It describes or analyzes data from a longitudinal study or from cross-sectional prevalence or sero-prevalence data, or i	NA	It is clearly a priori: the model or formula itself is based on assumptions about the process or mechanisms (e.g. Ross	NA	NA	NA	Not selected	Not selected	Not selected	Not selected	Not selected	Not selected	Not selected	Not selected	Not selected	Not selected	Not selected	Not selected	Not selected	Not selected	Not selected	NA	Not selected	Not selected	Not selected	Not selected	Not selected	Not selected	Not selected	Not selected	Not selected	Not selected	Not selected	Not selected	Not selected	Not selected	Not selected	Not selected	Not selected
199	Radcliffe, J.	1973	The Initial Geographical Spread of Host-Vector and Carrier-Borne Epidemics	Journal of Applied Probability	706	stochastic model	Yes	Yes	Not selected	Not selected	None of the above.	NA	It is clearly a priori: the model or formula itself is based on assumptions about the process or mechanisms (e.g. Ross	NA	NA	NA	Not selected	Not selected	Not selected	Not selected	Not selected	Not selected	Not selected	Not selected	Not selected	Not selected	Not selected	Not selected	Not selected	Not selected	Not selected	NA	Not selected	Not selected	Not selected	Not selected	Not selected	Not selected	Not selected	Not selected	Not selected	Not selected	Not selected	Not selected	Not selected	Not selected	Not selected	Not selected	Not selected
200	Smith, DL	2004	The Risk of a Mosquito-Borne Infection in a Heterogeneous Environment	PLoS Biology	NA	NA	Yes	Yes	Not selected	Not selected	It discusses or evaluates metrics of transmission.	NA	It is clearly a priori: the model or formula itself is based on assumptions about the process or mechanisms (e.g. Ross	NA	NA	NA	Not selected	Not selected	Not selected	Not selected	Not selected	Not selected	Not selected	Not selected	Not selected	Not selected	Not selected	Not selected	Not selected	Not selected	Not selected	NA	Not selected	Not selected	Not selected	Not selected	Not selected	Not selected	Not selected	Not selected	Not selected	Not selected	Not selected	Not selected	Not selected	Not selected	Not selected	Not selected	Not selected
202	Pugliese, A	2010	Modelling Multi-Species Parasite Transmission	Modelling Parastie Transmission and Control	p36-p38	Model without Direct Interactions	Yes	Yes	Yes	Not selected	None of the above.	NA	It is clearly a priori: the model or formula itself is based on assumptions about the process or mechanisms (e.g. Ross	NA	NA	NA	Not selected	Not selected	Not selected	Not selected	Not selected	Not selected	Not selected	Not selected	Not selected	Not selected	Yes	Yes	Not selected	Not selected	Not selected	NA	Yes	Not selected	Yes	Not selected	Not selected	Not selected	Not selected	Not selected	Yes	Not selected	Yes	Not selected	Not selected	Not selected	Not selected	Not selected	Not selected
207	Roche, B	2008	Multi-Agent systems in epidemiology: a first step for computational	BMC Bioinformatics	NA	NA	Yes	Yes	Yes	Not selected	None of the above.	NA	It is clearly a priori: the model or formula itself is based on assumptions about the process or mechanisms (e.g. Ross	NA	NA	NA	Yes	Yes	Yes	Yes	Not selected	Not selected	Yes	Yes	Yes	Not selected	Yes	Yes	Not selected	Yes	Not selected	NA	Yes	Not selected	Not selected	Not selected	Yes	Yes	Yes	Yes	Yes	Yes	Yes	Not selected	Yes	Not selected	Not selected	Not selected	Not selected
209	Sriprom, M	2007	Destabilizing effect of the host immune status on the sequential	Mathematical and Computer Modelling	NA	NA	Yes	Yes	Yes	Not selected	None of the above.	NA	It is clearly a priori: the model or formula itself is based on assumptions about the process or mechanisms (e.g. Ross	NA	NA	NA	Not selected	Not selected	Not selected	Not selected	Not selected	Not selected	Not selected	Not selected	Not selected	Not selected	Not selected	Not selected	Not selected	Not selected	Yes	NA	Not selected	Not selected	Not selected	Not selected	Not selected	Not selected	Not selected	Not selected	Not selected	Not selected	Not selected	Not selected	Not selected	Not selected	Not selected	Not selected	Not selected
210	Gagliardi, HF	2006	Automata Network Simulator Applied to the Epidemiology of Urban Dengue	VN Alexandrov et al. (Eds.): ICCS 2006, Part III, LNCS 3993	NA	NA	Yes	Yes	Not selected	Not selected	None of the above.	NA	It is clearly a priori: the model or formula itself is based on assumptions about the process or mechanisms (e.g. Ross	NA	NA	NA	Not selected	Not selected	Not selected	Not selected	Not selected	Not selected	Not selected	Not selected	Not selected	Not selected	Not selected	Not selected	Not selected	Not selected	Not selected	NA	Not selected	Not selected	Not selected	Not selected	Not selected	Not selected	Not selected	Not selected	Not selected	Not selected	Not selected	Not selected	Not selected	Not selected	Not selected	Not selected	Not selected
211	Griffiths, DA	1972	A bivariate birth-death process which approximates to the spread	J. Appl. Prob.	NA	NA	Yes	Yes	Not selected	Not selected	None of the above.	NA	It is clearly a priori: the model or formula itself is based on assumptions about the process or mechanisms (e.g. Ross	NA	NA	NA	Not selected	Not selected	Not selected	Not selected	Not selected	Not selected	Not selected	Not selected	Not selected	Not selected	Not selected	Not selected	Not selected	Not selected	Not selected	NA	Not selected	Not selected	Not selected	Not selected	Not selected	Not selected	Not selected	Not selected	Not selected	Not selected	Not selected	Not selected	Not selected	Not selected	Not selected	Not selected	Not selected
212	Savage, HM	2007	Host Choice and West Nile Virus Infection rates in Blood	Vectore Borne and Zoonotic Diseases	NA	NA	Yes	Yes	Yes	Not selected	NA	It analyses data to assess relative importance of different reservoir hosts	It is clearly a priori: the model or formula itself is based on assumptions about the process or mechanisms (e.g. Ross	NA	NA	NA	Yes	Yes	Yes	Yes	Not selected	Not selected	Yes	Yes	Yes	Not selected	Yes	Yes	Not selected	Not selected	Not selected	NA	Yes	Not selected	Yes	Yes	Yes	Yes	Yes	Yes	Yes	Yes	Yes	Not selected	Not selected	Not selected	Not selected	Not selected	Not selected
213	Liu, H	2006	Stability results on age-structured SIS epidemic model with coupling impulsive	Discrete Dynamics in Nature and Society	NA	NA	Yes	Yes	Not selected	Not selected	None of the above.	NA	It is clearly a priori: the model or formula itself is based on assumptions about the process or mechanisms (e.g. Ross	NA	NA	NA	Not selected	Not selected	Not selected	Not selected	Not selected	Not selected	Not selected	Not selected	Not selected	Not selected	Not selected	Not selected	Not selected	Not selected	Not selected	NA	Not selected	Not selected	Not selected	Not selected	Not selected	Not selected	Not selected	Not selected	Not selected	Not selected	Not selected	Not selected	Not selected	Not selected	Not selected	Not selected	Not selected
214	Tumwiine, J	2008	Threshold and stability results for a malaria model in a population with protective intervention among high-risk groups	Mathematical Modeling and Analysis	NA	NA	Yes	Yes	Not selected	Not selected	It discusses or evaluates metrics of transmission.	NA	It is clearly a priori: the model or formula itself is based on assumptions about the process or mechanisms (e.g. Ross	NA	NA	NA	Not selected	Not selected	Not selected	Not selected	Not selected	Not selected	Not selected	Not selected	Not selected	Not selected	Not selected	Not selected	Not selected	Not selected	Not selected	NA	Not selected	Not selected	Not selected	Not selected	Not selected	Not selected	Not selected	Not selected	Not selected	Not selected	Not selected	Not selected	Not selected	Not selected	Not selected	Not selected	Not selected
215	Tumwiine, J	2010	A host-vector model for malaria with infective immigrants	Journal of Mathematical Analysis and Applications	NA	NA	Yes	Yes	Yes	Not selected	None of the above.	NA	It is clearly a priori: the model or formula itself is based on assumptions about the process or mechanisms (e.g. Ross	NA	NA	NA	Yes	Yes	Yes	Not selected	Not selected	Not selected	Not selected	Not selected	Yes	Not selected	Not selected	Not selected	Not selected	Yes	Not selected	NA	Yes	Not selected	Not selected	Not selected	Yes	Yes	Yes	Yes	Yes	Yes	Yes	Yes	Not selected	Not selected	Not selected	Not selected	Not selected
216	Maidana, NA	2008	Describing the geographic spread of dengue disease by traveling waves	Mathematical Biosciences	NA	NA	Yes	Yes	Not selected	Not selected	None of the above.	NA	It is clearly a priori: the model or formula itself is based on assumptions about the process or mechanisms (e.g. Ross	NA	NA	NA	Not selected	Not selected	Not selected	Not selected	Not selected	Not selected	Not selected	Not selected	Not selected	Not selected	Not selected	Not selected	Not selected	Not selected	Not selected	NA	Not selected	Not selected	Not selected	Not selected	Not selected	Not selected	Not selected	Not selected	Not selected	Not selected	Not selected	Not selected	Not selected	Not selected	Not selected	Not selected	Not selected
217	Ball, F	1983	The threshold behaviour of epidemic models	J. Appl. Prob.	NA	NA	Yes	Yes	Not selected	Not selected	NA	calculates invasion probabilities from a simple model	It is clearly a priori: the model or formula itself is based on assumptions about the process or mechanisms (e.g. Ross	NA	NA	NA	Not selected	Not selected	Not selected	Not selected	Not selected	Not selected	Not selected	Not selected	Not selected	Not selected	Not selected	Not selected	Not selected	Not selected	Not selected	NA	Not selected	Not selected	Not selected	Not selected	Not selected	Not selected	Not selected	Not selected	Not selected	Not selected	Not selected	Not selected	Not selected	Not selected	Not selected	Not selected	Not selected
218	Kiszewski, AE	1994	Virulence of Vector-borne Pathogens: A Stochastic Automata Model of Perpetuation	Annals of the New York Academy of Sciences	NA	NA	Yes	Yes	Not selected	Not selected	None of the above.	NA	It is clearly a priori: the model or formula itself is based on assumptions about the process or mechanisms (e.g. Ross	NA	NA	NA	Not selected	Not selected	Not selected	Not selected	Not selected	Not selected	Not selected	Not selected	Not selected	Not selected	Not selected	Not selected	Not selected	Not selected	Not selected	NA	Not selected	Not selected	Not selected	Not selected	Not selected	Not selected	Not selected	Not selected	Not selected	Not selected	Not selected	Not selected	Not selected	Not selected	Not selected	Not selected	Not selected
219	Halloran, ME	1989	Modeling malaria vaccines II: population effects of stage-specific malaria vaccines	Mathematical Biosciences	NA	NA	Yes	Yes	Not selected	Not selected	It discusses or evaluates metrics of transmission.	NA	It is clearly a priori: the model or formula itself is based on assumptions about the process or mechanisms (e.g. Ross	NA	NA	NA	Not selected	Not selected	Not selected	Not selected	Not selected	Not selected	Not selected	Not selected	Not selected	Not selected	Not selected	Not selected	Not selected	Not selected	Not selected	NA	Not selected	Not selected	Not selected	Not selected	Not selected	Not selected	Not selected	Not selected	Not selected	Not selected	Not selected	Not selected	Not selected	Not selected	Not selected	Not selected	Not selected
220	Dietz, K	1975	Transmission and Control of Arbovirus Diseases	Epidemiology, D. Ludwig and K. L. Cooke, eds., SIAM, Philadelphia, 1975, pp. 104–121.	117-119	Periodicity	Yes	Yes	Not selected	Not selected	It discusses or evaluates metrics of transmission.	NA	It is clearly a priori: the model or formula itself is based on assumptions about the process or mechanisms (e.g. Ross	NA	NA	NA	Not selected	Not selected	Not selected	Not selected	Not selected	Not selected	Not selected	Not selected	Not selected	Not selected	Not selected	Not selected	Not selected	Not selected	Not selected	NA	Not selected	Not selected	Not selected	Not selected	Not selected	Not selected	Not selected	Not selected	Not selected	Not selected	Not selected	Not selected	Not selected	Not selected	Not selected	Not selected	Not selected
221	Nagao, Y	2008	Decreases in dengue transmission may acto to increase the incidence of dengue hemorrhagic fever	PNAS	SI (no page or equation numbers)	model I - no cross immunity	Yes	Yes	Not selected	Not selected	It analyzes a time series.	NA	It is clearly a priori: the model or formula itself is based on assumptions about the process or mechanisms (e.g. Ross	NA	NA	NA	Not selected	Not selected	Not selected	Not selected	Not selected	Not selected	Not selected	Not selected	Not selected	Not selected	Not selected	Not selected	Not selected	Not selected	Not selected	NA	Not selected	Not selected	Not selected	Not selected	Not selected	Not selected	Not selected	Not selected	Not selected	Not selected	Not selected	Not selected	Not selected	Not selected	Not selected	Not selected	Not selected
223	Carnevale	1982	The evaluation of the critical levels of malaria transmission in a stable endemic area	Rev. Epidem. et sante Publ.	NA	NA	Yes	Yes	Yes	Not selected	It discusses or evaluates metrics of transmission.	NA	It is clearly a priori: the model or formula itself is based on assumptions about the process or mechanisms (e.g. Ross	NA	NA	NA	Yes	Yes	Yes	Not selected	Not selected	Not selected	Not selected	Yes	Yes	Not selected	Not selected	Yes	Not selected	Not selected	Not selected	NA	Yes	Not selected	Not selected	Not selected	Not selected	Yes	Yes	Yes	Not selected	Not selected	Not selected	Not selected	Not selected	Not selected	Not selected	Not selected	Not selected
224	Otero, M	2009	Stochastic eco-epidemiological model of dengue disease transmission by Aedes aegypti	Mathematical biosciences	NA	NA	Yes	Yes	Not selected	Not selected	It develops a model for mosquito search or movement.	NA	It is clearly a priori: the model or formula itself is based on assumptions about the process or mechanisms (e.g. Ross	NA	NA	NA	Not selected	Not selected	Not selected	Not selected	Not selected	Not selected	Not selected	Not selected	Not selected	Not selected	Not selected	Not selected	Not selected	Not selected	Not selected	NA	Not selected	Not selected	Not selected	Not selected	Not selected	Not selected	Not selected	Not selected	Not selected	Not selected	Not selected	Not selected	Not selected	Not selected	Not selected	Not selected	Not selected
225	Pugliese, A	2010	Modelling Multi-Species Parasite Transmission	Modelling Parasite Transmission and Control	p39-p45	Competition among Parasites	Yes	Yes	Yes	Not selected	None of the above.	NA	It is clearly a priori: the model or formula itself is based on assumptions about the process or mechanisms (e.g. Ross	NA	NA	NA	Not selected	Not selected	Not selected	Not selected	Not selected	Not selected	Not selected	Not selected	Not selected	Not selected	Yes	Yes	Not selected	Not selected	Not selected	NA	Yes	Not selected	Yes	Not selected	Not selected	Not selected	Not selected	Not selected	Yes	Not selected	Yes	Not selected	Not selected	Not selected	Not selected	Not selected	Not selected
226	Filipe, JA	2007	Determination of the Processes Driving the Acquisition of Immunity to	PLoS Computational Biology	NA	NA	Yes	Yes	Yes	Not selected	It describes or analyzes data from a longitudinal study or from cross-sectional prevalence or sero-prevalence data, or i	NA	It is clearly a priori: the model or formula itself is based on assumptions about the process or mechanisms (e.g. Ross	NA	NA	NA	Yes	Yes	Yes	Not selected	Not selected	Not selected	Not selected	Yes	Yes	Not selected	Yes	Yes	Not selected	Not selected	Not selected	NA	Yes	Yes	Yes	Not selected	Yes	Yes	Yes	Yes	Yes	Yes	Yes	Not selected	Not selected	Not selected	Not selected	Not selected	Not selected
227	Blayneh, K	2009	Optimal control of vector-borne diseases treatment and prevention	Discrete and Continuous Dynamical Systems - Series B	pag 9	autonomous model	Yes	Yes	Not selected	Not selected	None of the above.	NA	It is clearly a priori: the model or formula itself is based on assumptions about the process or mechanisms (e.g. Ross	NA	NA	NA	Not selected	Not selected	Not selected	Not selected	Not selected	Not selected	Not selected	Not selected	Not selected	Not selected	Not selected	Not selected	Not selected	Not selected	Not selected	NA	Not selected	Not selected	Not selected	Not selected	Not selected	Not selected	Not selected	Not selected	Not selected	Not selected	Not selected	Not selected	Not selected	Not selected	Not selected	Not selected	Not selected
228	Killeen, GF	2004	RATIONALIZING HISTORICAL SUCCESSES OF MALARIA CONTROL IN AFRICA IN TERMS	Am. J. Trop. Med. Hyg.	NA	NA	Yes	Yes	Not selected	Not selected	It discusses or evaluates metrics of transmission.	NA	It is clearly a priori: the model or formula itself is based on assumptions about the process or mechanisms (e.g. Ross	NA	NA	NA	Not selected	Not selected	Not selected	Not selected	Not selected	Not selected	Not selected	Not selected	Not selected	Not selected	Not selected	Not selected	Not selected	Not selected	Not selected	NA	Not selected	Not selected	Not selected	Not selected	Not selected	Not selected	Not selected	Not selected	Not selected	Not selected	Not selected	Not selected	Not selected	Not selected	Not selected	Not selected	Not selected
229	Chitnis, N	2006	Bifurcation analysis of a mathematical model for malaria transmission	Sian J Appl Math	NA	NA	Yes	Yes	Not selected	Not selected	It discusses or evaluates metrics of transmission.	NA	It is clearly a priori: the model or formula itself is based on assumptions about the process or mechanisms (e.g. Ross	NA	NA	NA	Not selected	Not selected	Not selected	Not selected	Not selected	Not selected	Not selected	Not selected	Not selected	Not selected	Not selected	Not selected	Not selected	Not selected	Not selected	NA	Not selected	Not selected	Not selected	Not selected	Not selected	Not selected	Not selected	Not selected	Not selected	Not selected	Not selected	Not selected	Not selected	Not selected	Not selected	Not selected	Not selected
230	Chitnis, N	2008	Determining important parameters in the spread of malaria through the sensitivity analysis of a mathematical model	Bulletin of Mathematical Biology	NA	NA	Yes	Yes	Not selected	Not selected	None of the above.	NA	It is clearly a priori: the model or formula itself is based on assumptions about the process or mechanisms (e.g. Ross	NA	NA	NA	Not selected	Not selected	Not selected	Not selected	Not selected	Not selected	Not selected	Not selected	Not selected	Not selected	Not selected	Not selected	Not selected	Not selected	Not selected	NA	Not selected	Not selected	Not selected	Not selected	Not selected	Not selected	Not selected	Not selected	Not selected	Not selected	Not selected	Not selected	Not selected	Not selected	Not selected	Not selected	Not selected
231	Choi, YH	2002	Modelling the transmission dynamics of Ross River virus in Southwestern	Journal of Mathematics Applied in Medicine and Biology	NA	NA	Yes	Yes	Not selected	Not selected	None of the above.	NA	It is clearly a priori: the model or formula itself is based on assumptions about the process or mechanisms (e.g. Ross	NA	NA	NA	Not selected	Not selected	Not selected	Not selected	Not selected	Not selected	Not selected	Not selected	Not selected	Not selected	Not selected	Not selected	Not selected	Not selected	Not selected	NA	Not selected	Not selected	Not selected	Not selected	Not selected	Not selected	Not selected	Not selected	Not selected	Not selected	Not selected	Not selected	Not selected	Not selected	Not selected	Not selected	Not selected
233	deMoor, PP	1970	A COMPUTER-SIMULATED MODEL OF AN ARTHROPOD-BORNE VIRUS TRANSMISSION CYCLE, WITH	Trans Roy Soc Trop Med Hyg	NA	NA	Yes	Yes	Not selected	Not selected	None of the above.	NA	It is clearly a priori: the model or formula itself is based on assumptions about the process or mechanisms (e.g. Ross	NA	NA	NA	Not selected	Not selected	Not selected	Not selected	Not selected	Not selected	Not selected	Not selected	Not selected	Not selected	Not selected	Not selected	Not selected	Not selected	Not selected	NA	Not selected	Not selected	Not selected	Not selected	Not selected	Not selected	Not selected	Not selected	Not selected	Not selected	Not selected	Not selected	Not selected	Not selected	Not selected	Not selected	Not selected
234	Pugliese, A	2010	Modelling Multi-Species Parasite Transmission	Modelling Parasite Transmission and Control	p45-p47	Competition and Host Heterogeneity	Yes	Yes	Yes	Not selected	None of the above.	NA	It is clearly a priori: the model or formula itself is based on assumptions about the process or mechanisms (e.g. Ross	NA	NA	NA	Not selected	Not selected	Not selected	Not selected	Not selected	Not selected	Not selected	Not selected	Not selected	Not selected	Yes	Yes	Not selected	Not selected	Not selected	NA	Yes	Not selected	Yes	Not selected	Not selected	Not selected	Not selected	Not selected	Yes	Not selected	Yes	Not selected	Not selected	Not selected	Not selected	Not selected	Not selected
236	Maude, RJ	2009	The last man standing is the most resistant: eliminating artemisinin-resistant	Malaria Journal	Methods	Deterministic-ODE	Yes	Yes	Not selected	Not selected	None of the above.	NA	It is clearly a priori: the model or formula itself is based on assumptions about the process or mechanisms (e.g. Ross	NA	NA	NA	Not selected	Not selected	Not selected	Not selected	Not selected	Not selected	Not selected	Not selected	Not selected	Not selected	Not selected	Not selected	Not selected	Not selected	Not selected	NA	Not selected	Not selected	Not selected	Not selected	Not selected	Not selected	Not selected	Not selected	Not selected	Not selected	Not selected	Not selected	Not selected	Not selected	Not selected	Not selected	Not selected
237	Dye, C	1995	Non-linearities in the dynamics of indirectly-transmitted infections	Not provided	NA	NA	Yes	Yes	Yes	Not selected	It discusses or evaluates metrics of transmission.	NA	It is clearly a priori: the model or formula itself is based on assumptions about the process or mechanisms (e.g. Ross	NA	NA	NA	Yes	Yes	Yes	Not selected	Not selected	Not selected	Not selected	Yes	Not selected	Not selected	Not selected	Yes	Not selected	Not selected	Not selected	NA	Not selected	Not selected	Not selected	Not selected	Yes	Not selected	Not selected	Not selected	Not selected	Yes	Yes	Not selected	Not selected	Not selected	Not selected	Not selected	Not selected
238	Chiyaka, C	2008	A mathematical analysis of the effects of control strategies on	Applied Mathematics and Computation	NA	NA	Yes	Yes	Yes	Not selected	None of the above.	NA	It is clearly a priori: the model or formula itself is based on assumptions about the process or mechanisms (e.g. Ross	NA	NA	NA	Not selected	Not selected	Not selected	Not selected	Not selected	Not selected	Not selected	Not selected	Not selected	Not selected	Not selected	Not selected	Not selected	Not selected	Yes	NA	Not selected	Not selected	Not selected	Not selected	Not selected	Not selected	Not selected	Not selected	Not selected	Not selected	Not selected	Not selected	Not selected	Not selected	Not selected	Not selected	Not selected
239	Collett, D	1987	MODELLING THE EFFECT OF INTERVENTION ON THE TRANSMISSION OF MALARIA	STATISTICS IN MEDICINE,	NA	NA	Yes	Yes	Yes	Not selected	It describes or analyzes data from a longitudinal study or from cross-sectional prevalence or sero-prevalence data, or i	NA	It is clearly a priori: the model or formula itself is based on assumptions about the process or mechanisms (e.g. Ross	NA	NA	NA	Not selected	Not selected	Not selected	Not selected	Not selected	Not selected	Not selected	Not selected	Not selected	Not selected	Not selected	Not selected	Not selected	Not selected	Not selected	recovery rates,loss of infectiousness,rate of acquisition of immunity,susceptibility to infection	Not selected	Not selected	Not selected	Not selected	Not selected	Not selected	Not selected	Not selected	Not selected	Not selected	Not selected	Not selected	Not selected	Not selected	Not selected	Not selected	Not selected
240	NA	2003	A mathematical model for the transmission of Plasmodium vivax malaria	NA	NA	NA	Yes	Yes	Yes	Not selected	It describes or analyzes data from a longitudinal study or from cross-sectional prevalence or sero-prevalence data, or i	NA	It is clearly a priori: the model or formula itself is based on assumptions about the process or mechanisms (e.g. Ross	NA	NA	NA	Not selected	Not selected	Not selected	Not selected	Not selected	Not selected	Not selected	Not selected	Not selected	Not selected	Not selected	Not selected	Not selected	Not selected	Yes	NA	Yes	Not selected	Not selected	Not selected	Not selected	Not selected	Not selected	Not selected	Not selected	Not selected	Not selected	Not selected	Not selected	Not selected	Not selected	Not selected	Not selected
241	Blayneh, KW	2010	Backward Bifurcation and Optimal Control in Transmission Dynamics of West	Bulletin of Mathematical Biology	pp 1008	model (1)	Yes	Yes	Not selected	Not selected	None of the above.	NA	It is clearly a priori: the model or formula itself is based on assumptions about the process or mechanisms (e.g. Ross	NA	NA	NA	Not selected	Not selected	Not selected	Not selected	Not selected	Not selected	Not selected	Not selected	Not selected	Not selected	Not selected	Not selected	Not selected	Not selected	Not selected	NA	Not selected	Not selected	Not selected	Not selected	Not selected	Not selected	Not selected	Not selected	Not selected	Not selected	Not selected	Not selected	Not selected	Not selected	Not selected	Not selected	Not selected
242	Koella, JC	2003	Epidemiological models for the spread of anti-malarial resistance	Malaria Journal	Spread of Resistance 3-4	Single Infection	Yes	Yes	Not selected	Not selected	None of the above.	NA	It is clearly a priori: the model or formula itself is based on assumptions about the process or mechanisms (e.g. Ross	NA	NA	NA	Not selected	Not selected	Not selected	Not selected	Not selected	Not selected	Not selected	Not selected	Not selected	Not selected	Not selected	Not selected	Not selected	Not selected	Not selected	NA	Not selected	Not selected	Not selected	Not selected	Not selected	Not selected	Not selected	Not selected	Not selected	Not selected	Not selected	Not selected	Not selected	Not selected	Not selected	Not selected	Not selected
243	Koella, JC	2003	Epidemiological models for the spread of anti-malarial resistance	Malaria Journal	Superinfection of Hosts 5-6	Superinfection Model	Yes	Yes	Not selected	Not selected	None of the above.	NA	It is clearly a priori: the model or formula itself is based on assumptions about the process or mechanisms (e.g. Ross	NA	NA	NA	Not selected	Not selected	Not selected	Not selected	Not selected	Not selected	Not selected	Not selected	Not selected	Not selected	Not selected	Not selected	Not selected	Not selected	Not selected	NA	Not selected	Not selected	Not selected	Not selected	Not selected	Not selected	Not selected	Not selected	Not selected	Not selected	Not selected	Not selected	Not selected	Not selected	Not selected	Not selected	Not selected
245	Rossignol, PA	1988	Simulations of enhanced malaria transmission and host bias induced by	Parasitology	NA	NA	Yes	Yes	Not selected	Not selected	It develops a model for mosquito search or movement.	NA	It is clearly a priori: the model or formula itself is based on assumptions about the process or mechanisms (e.g. Ross	NA	NA	NA	Not selected	Not selected	Not selected	Not selected	Not selected	Not selected	Not selected	Not selected	Not selected	Not selected	Not selected	Not selected	Not selected	Not selected	Not selected	NA	Not selected	Not selected	Not selected	Not selected	Not selected	Not selected	Not selected	Not selected	Not selected	Not selected	Not selected	Not selected	Not selected	Not selected	Not selected	Not selected	Not selected
251	Aron, JL	1988	Mathematical modeling of immunity to malaria	Mathematical Biosciences	390	continuous	Yes	Yes	Yes	Not selected	It describes or analyzes data from a longitudinal study or from cross-sectional prevalence or sero-prevalence data, or i	NA	It is clearly a priori: the model or formula itself is based on assumptions about the process or mechanisms (e.g. Ross	NA	NA	NA	Not selected	Not selected	Not selected	Not selected	Not selected	Not selected	Not selected	Not selected	Not selected	Not selected	Yes	Yes	Not selected	Not selected	Not selected	NA	Yes	Not selected	Not selected	Not selected	Not selected	Not selected	Not selected	Not selected	Not selected	Not selected	Not selected	Not selected	Not selected	Not selected	Not selected	Not selected	Not selected
252	Degallier, N	2009	Imported and autochthonous cases in the dynamics of dengue epidemics	Rev Saude Publica	NA	NA	Yes	Yes	Yes	Not selected	It estimates Ro from data describing the increase in the number of cases at the beginning of an epidemic.	NA	It is clearly a priori: the model or formula itself is based on assumptions about the process or mechanisms (e.g. Ross	NA	NA	NA	Not selected	Not selected	Not selected	Not selected	Not selected	Not selected	Not selected	Not selected	Not selected	Not selected	Not selected	Not selected	Not selected	Not selected	Yes	NA	Not selected	Not selected	Not selected	Not selected	Not selected	Not selected	Not selected	Not selected	Not selected	Not selected	Yes	Not selected	Not selected	Not selected	Not selected	Not selected	Not selected
254	Koella, JC	2003	Epidemiological models for the spread of anti-malarial resistance	Malaria Journal	Spatial Variability in treatment rates 6	Spatial Single Infection Two Patch	Yes	Yes	Not selected	Not selected	None of the above.	NA	It is clearly a priori: the model or formula itself is based on assumptions about the process or mechanisms (e.g. Ross	NA	NA	NA	Not selected	Not selected	Not selected	Not selected	Not selected	Not selected	Not selected	Not selected	Not selected	Not selected	Not selected	Not selected	Not selected	Not selected	Not selected	NA	Not selected	Not selected	Not selected	Not selected	Not selected	Not selected	Not selected	Not selected	Not selected	Not selected	Not selected	Not selected	Not selected	Not selected	Not selected	Not selected	Not selected
255	Laxminarayan, R	2004	ACT NOW OR LATER? ECONOMICS OF MALARIA RESISTANCE	American Journal of Tropical Medicine and Hygiene	NA	NA	Yes	Yes	Not selected	Not selected	None of the above.	NA	It is clearly a priori: the model or formula itself is based on assumptions about the process or mechanisms (e.g. Ross	NA	NA	NA	Not selected	Not selected	Not selected	Not selected	Not selected	Not selected	Not selected	Not selected	Not selected	Not selected	Not selected	Not selected	Not selected	Not selected	Not selected	NA	Not selected	Not selected	Not selected	Not selected	Not selected	Not selected	Not selected	Not selected	Not selected	Not selected	Not selected	Not selected	Not selected	Not selected	Not selected	Not selected	Not selected
258	NA	2007	Stochasticity and heterogeneity in host-vector models	NA	NA	NA	Yes	Yes	Not selected	Not selected	None of the above.	NA	It is clearly a priori: the model or formula itself is based on assumptions about the process or mechanisms (e.g. Ross	NA	NA	NA	Not selected	Not selected	Not selected	Not selected	Not selected	Not selected	Not selected	Not selected	Not selected	Not selected	Not selected	Not selected	Not selected	Not selected	Not selected	NA	Not selected	Not selected	Not selected	Not selected	Not selected	Not selected	Not selected	Not selected	Not selected	Not selected	Not selected	Not selected	Not selected	Not selected	Not selected	Not selected	Not selected
259	Saul, A	2003	Zooprophylaxis or zoopotentiation: the outcome of introducing animals on vector	Malaria Journal	NA	NA	Yes	Yes	Not selected	Not selected	It discusses or evaluates metrics of transmission.	NA	It is clearly a priori: the model or formula itself is based on assumptions about the process or mechanisms (e.g. Ross	NA	NA	NA	Not selected	Not selected	Not selected	Not selected	Not selected	Not selected	Not selected	Not selected	Not selected	Not selected	Not selected	Not selected	Not selected	Not selected	Not selected	NA	Not selected	Not selected	Not selected	Not selected	Not selected	Not selected	Not selected	Not selected	Not selected	Not selected	Not selected	Not selected	Not selected	Not selected	Not selected	Not selected	Not selected
261	Okell, LC	2008	Modelling the Impact of Artemisinin Combination Therapy and Long-Acting	PLoS Medicine	NA	NA	Yes	Yes	Yes	Not selected	It describes or analyzes data from a longitudinal study or from cross-sectional prevalence or sero-prevalence data, or i	NA	It is clearly a priori: the model or formula itself is based on assumptions about the process or mechanisms (e.g. Ross	NA	NA	NA	Yes	Yes	Yes	Not selected	Not selected	Not selected	Yes	Yes	Yes	Yes	Yes	Yes	Not selected	Not selected	Not selected	NA	Yes	Yes	Yes	Not selected	Yes	Yes	Yes	Yes	Yes	Yes	Yes	Not selected	Not selected	Not selected	Not selected	Not selected	Not selected
262	Hagmann, Reto	2003	Malaria and its possible control on the island of Príncipe	Malaria Journal	NA	NA	Yes	Yes	Yes	Not selected	It estimates Ro from data describing the increase in the number of cases at the beginning of an epidemic.	NA	It is clearly a priori: the model or formula itself is based on assumptions about the process or mechanisms (e.g. Ross	NA	NA	NA	Yes	Yes	Yes	Not selected	Not selected	Not selected	Not selected	Yes	Yes	Not selected	Yes	Yes	Not selected	Not selected	Not selected	NA	Yes	Yes	Not selected	Not selected	Yes	Not selected	Not selected	Not selected	Yes	Yes	Yes	Not selected	Not selected	Not selected	Not selected	Not selected	Not selected
266	Laxminarayan, R	2006	Will A Global Subsidy Of New Antimalarials Delay The Emergence	Health Affairs	NA	NA	Yes	Yes	Yes	Not selected	It is an economic analysis (e.g. cost-benefit analysis).	NA	It is clearly a priori: the model or formula itself is based on assumptions about the process or mechanisms (e.g. Ross	NA	NA	NA	Not selected	Not selected	Not selected	Not selected	Not selected	Not selected	Not selected	Not selected	Not selected	Not selected	Not selected	Not selected	Not selected	Not selected	Yes	NA	Yes	Not selected	Not selected	Not selected	Not selected	Not selected	Not selected	Not selected	Not selected	Not selected	Not selected	Not selected	Not selected	Yes	Not selected	Not selected	Not selected
267	Lawpoolsri, S	2009	Optimally timing primaquine treatment to reduce Plasmodium falciparum transmission in	Malaria Journal	NA	NA	Yes	Yes	Yes	Not selected	None of the above.	NA	It is clearly a priori: the model or formula itself is based on assumptions about the process or mechanisms (e.g. Ross	NA	NA	NA	Not selected	Not selected	Not selected	Not selected	Not selected	Not selected	Not selected	Not selected	Not selected	Not selected	Not selected	Not selected	Not selected	Not selected	Yes	NA	Yes	Not selected	Not selected	Not selected	Not selected	Not selected	Not selected	Not selected	Not selected	Not selected	Not selected	Not selected	Not selected	Not selected	Not selected	Not selected	Not selected
268	Gosling, R.D.	2008	Can changes in malaria transmission intensity explain prolonged protection and	Malaria Journal	NA	NA	Yes	Yes	Not selected	Not selected	It discusses or evaluates metrics of transmission.	NA	It is clearly a priori: the model or formula itself is based on assumptions about the process or mechanisms (e.g. Ross	NA	NA	NA	Not selected	Not selected	Not selected	Not selected	Not selected	Not selected	Not selected	Not selected	Not selected	Not selected	Not selected	Not selected	Not selected	Not selected	Not selected	NA	Not selected	Not selected	Not selected	Not selected	Not selected	Not selected	Not selected	Not selected	Not selected	Not selected	Not selected	Not selected	Not selected	Not selected	Not selected	Not selected	Not selected
270	Ghani, AC	2009	Loss of Population Levels of Immunity to Malaria as a	PLoS One	NA	NA	Yes	Yes	Yes	Not selected	It describes or analyzes data from a longitudinal study or from cross-sectional prevalence or sero-prevalence data, or i	NA	It is clearly a priori: the model or formula itself is based on assumptions about the process or mechanisms (e.g. Ross	NA	NA	NA	Yes	Yes	Yes	Not selected	Not selected	Not selected	Not selected	Yes	Yes	Not selected	Yes	Yes	Not selected	Not selected	Not selected	NA	Yes	Yes	Yes	Not selected	Yes	Yes	Yes	Yes	Yes	Yes	Yes	Not selected	Not selected	Not selected	Not selected	Not selected	Not selected
271	McKenzie	1999	Discrete-Event Models of Mixed-Phenotype Plasmodium falciparum malaria	Simulation	NA	NA	Yes	Yes	Not selected	Not selected	None of the above.	NA	It is clearly a priori: the model or formula itself is based on assumptions about the process or mechanisms (e.g. Ross	NA	NA	NA	Not selected	Not selected	Not selected	Not selected	Not selected	Not selected	Not selected	Not selected	Not selected	Not selected	Not selected	Not selected	Not selected	Not selected	Not selected	NA	Not selected	Not selected	Not selected	Not selected	Not selected	Not selected	Not selected	Not selected	Not selected	Not selected	Not selected	Not selected	Not selected	Not selected	Not selected	Not selected	Not selected
273	Hasibeder, G	1988	Population dynamics of mosquito-borne disease: persistence in a completely heterogeneous	Theoretical population biology	NA	NA	Yes	Yes	Not selected	Not selected	It discusses or evaluates metrics of transmission.	NA	It is clearly a priori: the model or formula itself is based on assumptions about the process or mechanisms (e.g. Ross	NA	NA	NA	Not selected	Not selected	Not selected	Not selected	Not selected	Not selected	Not selected	Not selected	Not selected	Not selected	Not selected	Not selected	Not selected	Not selected	Not selected	NA	Not selected	Not selected	Not selected	Not selected	Not selected	Not selected	Not selected	Not selected	Not selected	Not selected	Not selected	Not selected	Not selected	Not selected	Not selected	Not selected	Not selected
277	Li, J	2008	A malaria model with partial immunity in humans	Mathematical Biosciences and Engineering	NA	NA	Yes	Yes	Not selected	Not selected	None of the above.	NA	It is clearly a priori: the model or formula itself is based on assumptions about the process or mechanisms (e.g. Ross	NA	NA	NA	Not selected	Not selected	Not selected	Not selected	Not selected	Not selected	Not selected	Not selected	Not selected	Not selected	Not selected	Not selected	Not selected	Not selected	Not selected	NA	Not selected	Not selected	Not selected	Not selected	Not selected	Not selected	Not selected	Not selected	Not selected	Not selected	Not selected	Not selected	Not selected	Not selected	Not selected	Not selected	Not selected
278	McKenzie	2001	Seasonality, Parasite Diversity, and Local Extinctions in Plasmodium falciparum Malaria	Ecology	NA	NA	Yes	Yes	Not selected	Not selected	None of the above.	NA	It is clearly a priori: the model or formula itself is based on assumptions about the process or mechanisms (e.g. Ross	NA	NA	NA	Not selected	Not selected	Not selected	Not selected	Not selected	Not selected	Not selected	Not selected	Not selected	Not selected	Not selected	Not selected	Not selected	Not selected	Not selected	NA	Not selected	Not selected	Not selected	Not selected	Not selected	Not selected	Not selected	Not selected	Not selected	Not selected	Not selected	Not selected	Not selected	Not selected	Not selected	Not selected	Not selected
279	Gandon, S	2001	Imperfect vaccines and the evolution of pathogen virulence	Nature	3	heterogeneous host population vaccine model	Yes	Yes	Not selected	Not selected	None of the above.	NA	It is clearly a priori: the model or formula itself is based on assumptions about the process or mechanisms (e.g. Ross	NA	NA	NA	Not selected	Not selected	Not selected	Not selected	Not selected	Not selected	Not selected	Not selected	Not selected	Not selected	Not selected	Not selected	Not selected	Not selected	Not selected	NA	Not selected	Not selected	Not selected	Not selected	Not selected	Not selected	Not selected	Not selected	Not selected	Not selected	Not selected	Not selected	Not selected	Not selected	Not selected	Not selected	Not selected
280	Lindsay, SW	1996	Climate change and malaria transmission	Annals of Tropical Medicine and Parasitology	NA	NA	Yes	Yes	Yes	Not selected	It discusses or evaluates metrics of transmission.	NA	It is clearly a priori: the model or formula itself is based on assumptions about the process or mechanisms (e.g. Ross	NA	NA	NA	Yes	Yes	Not selected	Not selected	Not selected	Not selected	Not selected	Yes	Not selected	Not selected	Not selected	Not selected	Not selected	Not selected	Not selected	NA	Not selected	Not selected	Not selected	Not selected	Not selected	Not selected	Not selected	Not selected	Not selected	Yes	Not selected	Not selected	Not selected	Not selected	Not selected	Not selected	Not selected
282	Ngwa, GA	2000	A mathematical model for endemic malaria with variable human and mosquito populations	Mathematical and Computer Modeling	NA	NA	Yes	Yes	Not selected	Not selected	It discusses or evaluates metrics of transmission.	NA	It is clearly a priori: the model or formula itself is based on assumptions about the process or mechanisms (e.g. Ross	NA	NA	NA	Not selected	Not selected	Not selected	Not selected	Not selected	Not selected	Not selected	Not selected	Not selected	Not selected	Not selected	Not selected	Not selected	Not selected	Not selected	NA	Not selected	Not selected	Not selected	Not selected	Not selected	Not selected	Not selected	Not selected	Not selected	Not selected	Not selected	Not selected	Not selected	Not selected	Not selected	Not selected	Not selected
283	Li, J	2002	Dynamic Malaria Models with Environmental Changes	IEEE	NA	NA	Yes	Yes	Yes	Not selected	None of the above.	NA	It is clearly a priori: the model or formula itself is based on assumptions about the process or mechanisms (e.g. Ross	NA	NA	NA	Yes	Yes	Not selected	Not selected	Not selected	Not selected	Not selected	Yes	Yes	Not selected	Yes	Yes	Not selected	Not selected	Not selected	NA	Yes	Not selected	Yes	Yes	Yes	Not selected	Yes	Yes	Yes	Yes	Yes	Not selected	Not selected	Not selected	Not selected	Not selected	Not selected
284	Ye, Y.	2007	Using modelling to assess the risk of malarial infection during	Annals of tropical medicine and parasitology	NA	NA	Yes	Yes	Yes	Not selected	None of the above.	NA	It is clearly a priori: the model or formula itself is based on assumptions about the process or mechanisms (e.g. Ross	NA	NA	NA	Yes	Yes	Not selected	Not selected	Not selected	Not selected	Not selected	Yes	Yes	Not selected	Yes	Not selected	Not selected	Not selected	Not selected	NA	Yes	Not selected	Yes	Not selected	Not selected	Not selected	Not selected	Not selected	Not selected	Not selected	Not selected	Not selected	Not selected	Not selected	Not selected	Not selected	Not selected
285	Maude, RJ	2009	The last man standing is the most resistant: eliminating artemisinin-resistant	Malaria Journal	Supplementary Material - Stochastic	Stochastic	Yes	Yes	Not selected	Not selected	None of the above.	NA	It is clearly a priori: the model or formula itself is based on assumptions about the process or mechanisms (e.g. Ross	NA	NA	NA	Not selected	Not selected	Not selected	Not selected	Not selected	Not selected	Not selected	Not selected	Not selected	Not selected	Not selected	Not selected	Not selected	Not selected	Not selected	NA	Not selected	Not selected	Not selected	Not selected	Not selected	Not selected	Not selected	Not selected	Not selected	Not selected	Not selected	Not selected	Not selected	Not selected	Not selected	Not selected	Not selected
286	Janssen, M	1997	Modeling Malaria as a Complex Adaptive System	Artificial Life	NA	NA	Yes	Yes	Yes	Not selected	It discusses or evaluates metrics of transmission.	NA	It is clearly a priori: the model or formula itself is based on assumptions about the process or mechanisms (e.g. Ross	NA	NA	NA	Not selected	Yes	Not selected	Not selected	Not selected	Not selected	Not selected	Yes	Not selected	Not selected	Not selected	Not selected	Not selected	Not selected	Not selected	NA	Yes	Not selected	Not selected	Not selected	Not selected	Not selected	Not selected	Not selected	Not selected	Yes	Not selected	Not selected	Not selected	Yes	Not selected	Not selected	Not selected
287	McKenzie	2001	Meiotic Recombination, Cross-Reactivity, and Persistence in Plasmodium falciparum	Evolution	NA	NA	Yes	Yes	Not selected	Not selected	None of the above.	NA	It is clearly a priori: the model or formula itself is based on assumptions about the process or mechanisms (e.g. Ross	NA	NA	NA	Not selected	Not selected	Not selected	Not selected	Not selected	Not selected	Not selected	Not selected	Not selected	Not selected	Not selected	Not selected	Not selected	Not selected	Not selected	NA	Not selected	Not selected	Not selected	Not selected	Not selected	Not selected	Not selected	Not selected	Not selected	Not selected	Not selected	Not selected	Not selected	Not selected	Not selected	Not selected	Not selected
288	Halloran, ME	1992	Modeling transmission dynamics of stage-specific malaria vaccines	Parasitology Today	NA	NA	Yes	Yes	Not selected	Not selected	It discusses or evaluates metrics of transmission.	NA	It is clearly a priori: the model or formula itself is based on assumptions about the process or mechanisms (e.g. Ross	NA	NA	NA	Not selected	Not selected	Not selected	Not selected	Not selected	Not selected	Not selected	Not selected	Not selected	Not selected	Not selected	Not selected	Not selected	Not selected	Not selected	NA	Not selected	Not selected	Not selected	Not selected	Not selected	Not selected	Not selected	Not selected	Not selected	Not selected	Not selected	Not selected	Not selected	Not selected	Not selected	Not selected	Not selected
289	Griffin	2010	Reducing Plasmodium falciparum Malaria Transmission in Africa: A Model-Based Evaluation of Intervention Strategies	PLoS Medicine	NA	NA	Yes	Yes	Not selected	Not selected	None of the above.	NA	It is clearly a priori: the model or formula itself is based on assumptions about the process or mechanisms (e.g. Ross	NA	NA	NA	Not selected	Not selected	Not selected	Not selected	Not selected	Not selected	Not selected	Not selected	Not selected	Not selected	Not selected	Not selected	Not selected	Not selected	Not selected	NA	Not selected	Not selected	Not selected	Not selected	Not selected	Not selected	Not selected	Not selected	Not selected	Not selected	Not selected	Not selected	Not selected	Not selected	Not selected	Not selected	Not selected
290	Sota, T	1989	Effectiveness of zooprophylaxis in malaria control: a theoretical inquiry, with	Medical and veterinary entomology	NA	NA	Yes	Yes	Not selected	Not selected	It discusses or evaluates metrics of transmission.	NA	It is clearly a priori: the model or formula itself is based on assumptions about the process or mechanisms (e.g. Ross	NA	NA	NA	Not selected	Not selected	Not selected	Not selected	Not selected	Not selected	Not selected	Not selected	Not selected	Not selected	Not selected	Not selected	Not selected	Not selected	Not selected	NA	Not selected	Not selected	Not selected	Not selected	Not selected	Not selected	Not selected	Not selected	Not selected	Not selected	Not selected	Not selected	Not selected	Not selected	Not selected	Not selected	Not selected
293	Auger, P	2008	The Ross-Macdonald model in a patchy environment	Mathematical Biosciences	NA	NA	Yes	Yes	Not selected	Not selected	It discusses or evaluates metrics of transmission.	NA	It is clearly a priori: the model or formula itself is based on assumptions about the process or mechanisms (e.g. Ross	NA	NA	NA	Not selected	Not selected	Not selected	Not selected	Not selected	Not selected	Not selected	Not selected	Not selected	Not selected	Not selected	Not selected	Not selected	Not selected	Not selected	NA	Not selected	Not selected	Not selected	Not selected	Not selected	Not selected	Not selected	Not selected	Not selected	Not selected	Not selected	Not selected	Not selected	Not selected	Not selected	Not selected	Not selected
295	Cosner, C	2009	The effects of human movement on the persistence of vector-borne diseases	Journal of Theoretical Biology	552-553	Lagrangian	Yes	Yes	Not selected	Not selected	It discusses or evaluates metrics of transmission.	NA	It is clearly a priori: the model or formula itself is based on assumptions about the process or mechanisms (e.g. Ross	NA	NA	NA	Not selected	Not selected	Not selected	Not selected	Not selected	Not selected	Not selected	Not selected	Not selected	Not selected	Not selected	Not selected	Not selected	Not selected	Not selected	NA	Not selected	Not selected	Not selected	Not selected	Not selected	Not selected	Not selected	Not selected	Not selected	Not selected	Not selected	Not selected	Not selected	Not selected	Not selected	Not selected	Not selected
296	Smith, T	2006	Mathematical modeling of the impact of malaria vaccines on the	Am. J. Trop. Med. Hyg.	NA	NA	Yes	Yes	Not selected	Not selected	It discusses or evaluates metrics of transmission.	NA	It is clearly a priori: the model or formula itself is based on assumptions about the process or mechanisms (e.g. Ross	NA	NA	NA	Not selected	Not selected	Not selected	Not selected	Not selected	Not selected	Not selected	Not selected	Not selected	Not selected	Not selected	Not selected	Not selected	Not selected	Not selected	NA	Not selected	Not selected	Not selected	Not selected	Not selected	Not selected	Not selected	Not selected	Not selected	Not selected	Not selected	Not selected	Not selected	Not selected	Not selected	Not selected	Not selected
297	Saul, A	1993	Minimal efficacy requirements for malaria vaccines to significantly lower transmission	Acta Tropica	NA	NA	Yes	Yes	Not selected	Not selected	None of the above.	NA	It is clearly a priori: the model or formula itself is based on assumptions about the process or mechanisms (e.g. Ross	NA	NA	NA	Not selected	Not selected	Not selected	Not selected	Not selected	Not selected	Not selected	Not selected	Not selected	Not selected	Not selected	Not selected	Not selected	Not selected	Not selected	NA	Not selected	Not selected	Not selected	Not selected	Not selected	Not selected	Not selected	Not selected	Not selected	Not selected	Not selected	Not selected	Not selected	Not selected	Not selected	Not selected	Not selected
298	Maude, RJ	2009	The last man standing is the most resistant: eliminating artemisinin-resistant	Malaria Journal	Supplementary Material - IBM	Individual Based Model	Yes	Yes	Not selected	Not selected	None of the above.	NA	It is clearly a priori: the model or formula itself is based on assumptions about the process or mechanisms (e.g. Ross	NA	NA	NA	Not selected	Not selected	Not selected	Not selected	Not selected	Not selected	Not selected	Not selected	Not selected	Not selected	Not selected	Not selected	Not selected	Not selected	Not selected	NA	Not selected	Not selected	Not selected	Not selected	Not selected	Not selected	Not selected	Not selected	Not selected	Not selected	Not selected	Not selected	Not selected	Not selected	Not selected	Not selected	Not selected
299	Cosner, C	2009	The effects of human movement on the persistence of vector-borne diseases	Journal of Theoretical Biology	553-554	Eulerian	Yes	Yes	Not selected	Not selected	It discusses or evaluates metrics of transmission.	NA	It is clearly a priori: the model or formula itself is based on assumptions about the process or mechanisms (e.g. Ross	NA	NA	NA	Not selected	Not selected	Not selected	Not selected	Not selected	Not selected	Not selected	Not selected	Not selected	Not selected	Not selected	Not selected	Not selected	Not selected	Not selected	NA	Not selected	Not selected	Not selected	Not selected	Not selected	Not selected	Not selected	Not selected	Not selected	Not selected	Not selected	Not selected	Not selected	Not selected	Not selected	Not selected	Not selected
300	Massad, E	2008	The risk of Chikungunya fever in a dengue-endemic area	Journal of Travel Medicine	154	Force of infection model, derived from C	Yes	Yes	Yes	Not selected	None of the above.	NA	It is clearly a priori: the model or formula itself is based on assumptions about the process or mechanisms (e.g. Ross	NA	NA	NA	Yes	Yes	Yes	Not selected	Not selected	Not selected	Not selected	Not selected	Not selected	Not selected	Not selected	Not selected	Not selected	Not selected	Not selected	NA	Not selected	Not selected	Not selected	Not selected	Not selected	Not selected	Not selected	Not selected	Not selected	Yes	Yes	Not selected	Not selected	Not selected	Not selected	Not selected	Not selected
301	Smith, DL	2007	Revisiting the basic reproductive number for malaria and its implications for malaria control	PLOS Biology	NA	NA	Yes	Yes	Yes	Not selected	It estimates Ro from data describing the increase in the number of cases at the beginning of an epidemic.	NA	It is clearly a priori: the model or formula itself is based on assumptions about the process or mechanisms (e.g. Ross	NA	NA	NA	Not selected	Not selected	Not selected	Not selected	Not selected	Not selected	Not selected	Not selected	Not selected	Not selected	Not selected	Not selected	Not selected	Not selected	Yes	NA	Not selected	Not selected	Not selected	Not selected	Not selected	Not selected	Not selected	Not selected	Not selected	Not selected	Yes	Not selected	Not selected	Not selected	Not selected	Not selected	Not selected
302	Marcati	1980	Global asymptotic stability for a vector disease model with spatial spread	Journal of Mathematical Biology	NA	NA	Yes	Yes	Not selected	Not selected	It develops a model for vertebrate host movement.	NA	It is clearly a priori: the model or formula itself is based on assumptions about the process or mechanisms (e.g. Ross	NA	NA	NA	Not selected	Not selected	Not selected	Not selected	Not selected	Not selected	Not selected	Not selected	Not selected	Not selected	Not selected	Not selected	Not selected	Not selected	Not selected	NA	Not selected	Not selected	Not selected	Not selected	Not selected	Not selected	Not selected	Not selected	Not selected	Not selected	Not selected	Not selected	Not selected	Not selected	Not selected	Not selected	Not selected
303	Lopez, LF	2002	Threshold conditions for infection persistence in complex host-vectors interactions	C. R. Biologies	Section 5 (pg 1078-1082)	Lopez_3H2V	Yes	Yes	Not selected	Not selected	None of the above.	NA	It is clearly a priori: the model or formula itself is based on assumptions about the process or mechanisms (e.g. Ross	NA	NA	NA	Not selected	Not selected	Not selected	Not selected	Not selected	Not selected	Not selected	Not selected	Not selected	Not selected	Not selected	Not selected	Not selected	Not selected	Not selected	NA	Not selected	Not selected	Not selected	Not selected	Not selected	Not selected	Not selected	Not selected	Not selected	Not selected	Not selected	Not selected	Not selected	Not selected	Not selected	Not selected	Not selected
304	Wonham, MJ	2006	Transmission assumptions generate conflicting predictions in host-vector disease models: a	Ecology Letters	714	Epidemilogical Features Model	Yes	Yes	Yes	Not selected	It discusses or evaluates metrics of transmission.	NA	It is clearly a priori: the model or formula itself is based on assumptions about the process or mechanisms (e.g. Ross	NA	NA	NA	Not selected	Not selected	Not selected	Not selected	Not selected	Not selected	Not selected	Not selected	Not selected	Not selected	Not selected	Not selected	Not selected	Not selected	Yes	NA	Not selected	Not selected	Not selected	Not selected	Not selected	Not selected	Not selected	Not selected	Not selected	Not selected	Yes	Not selected	Not selected	Not selected	Not selected	Not selected	Not selected
306	Smith, T	2004	Relationships between the outcome of Plasmodium falciparum infection and the intensity of transmission in Africa	American Journal of Tropical Medicine and Hygiene	NA	NA	Yes	Yes	Yes	Not selected	It discusses or evaluates metrics of transmission.	NA	It is clearly a priori: the model or formula itself is based on assumptions about the process or mechanisms (e.g. Ross	NA	NA	NA	Yes	Not selected	Yes	Not selected	Not selected	Not selected	Not selected	Not selected	Not selected	Not selected	Not selected	Not selected	Not selected	Not selected	Not selected	NA	Not selected	Not selected	Not selected	Not selected	Not selected	Not selected	Yes	Not selected	Not selected	Not selected	Not selected	Not selected	Not selected	Not selected	Not selected	Not selected	Not selected
307	Lewis, MA	2006	A comparison of continuous and discrete-time West Nile virus models	Bulletin of Mathematical Biology	495	Wonham, continuous time	Yes	Yes	Not selected	Not selected	It discusses or evaluates metrics of transmission.	NA	It is clearly a priori: the model or formula itself is based on assumptions about the process or mechanisms (e.g. Ross	NA	NA	NA	Not selected	Not selected	Not selected	Not selected	Not selected	Not selected	Not selected	Not selected	Not selected	Not selected	Not selected	Not selected	Not selected	Not selected	Not selected	NA	Not selected	Not selected	Not selected	Not selected	Not selected	Not selected	Not selected	Not selected	Not selected	Not selected	Not selected	Not selected	Not selected	Not selected	Not selected	Not selected	Not selected
309	Smith, T	2008	Towards a comprehensive simulation model of malaria epidemiology and control	Parasitology	NA	NA	Yes	Yes	Not selected	Not selected	It discusses or evaluates metrics of transmission.	NA	It is clearly a priori: the model or formula itself is based on assumptions about the process or mechanisms (e.g. Ross	NA	NA	NA	Not selected	Not selected	Not selected	Not selected	Not selected	Not selected	Not selected	Not selected	Not selected	Not selected	Not selected	Not selected	Not selected	Not selected	Not selected	NA	Not selected	Not selected	Not selected	Not selected	Not selected	Not selected	Not selected	Not selected	Not selected	Not selected	Not selected	Not selected	Not selected	Not selected	Not selected	Not selected	Not selected
311	Nedelman, J	1984	Inoculation and recovery rates in the malaria model of dietz	Mathematical Biosciences	NA	NA	Yes	Yes	Yes	Not selected	It discusses or evaluates metrics of transmission.	NA	It is clearly a priori: the model or formula itself is based on assumptions about the process or mechanisms (e.g. Ross	NA	NA	NA	Not selected	Not selected	Not selected	Not selected	Not selected	Not selected	Not selected	Not selected	Not selected	Not selected	Yes	Yes	Not selected	Not selected	Not selected	NA	Not selected	Not selected	Not selected	Not selected	Not selected	Not selected	Yes	Yes	Not selected	Yes	Not selected	Not selected	Not selected	Not selected	Not selected	Not selected	Not selected
313	Tediosi, F	2009	Simulation of the cost-effectiveness of malaria vaccines	Malaria Journal	NA	NA	Yes	Yes	Yes	Not selected	It describes or analyzes data from a longitudinal study or from cross-sectional prevalence or sero-prevalence data, or i	NA	It is clearly a priori: the model or formula itself is based on assumptions about the process or mechanisms (e.g. Ross	NA	NA	NA	Not selected	Not selected	Not selected	Not selected	Not selected	Not selected	Not selected	Not selected	Yes	Yes	Yes	Yes	Not selected	Not selected	Not selected	NA	Yes	Yes	Yes	Yes	Yes	Not selected	Not selected	Not selected	Yes	Yes	Yes	Not selected	Not selected	Not selected	Not selected	Not selected	Not selected
314	Norman, R A	2000	EPIFIL The development of an age-structured model fordescribing the transmission	Epidemiol Infect	NA	NA	Yes	Yes	Yes	Not selected	It describes or analyzes data from a longitudinal study or from cross-sectional prevalence or sero-prevalence data, or i	NA	It is clearly a priori: the model or formula itself is based on assumptions about the process or mechanisms (e.g. Ross	NA	NA	NA	Not selected	Yes	Yes	Not selected	Not selected	Not selected	Not selected	Not selected	Not selected	Not selected	Not selected	Yes	Not selected	Not selected	Not selected	NA	Yes	Not selected	Not selected	Not selected	Not selected	Not selected	Not selected	Not selected	Not selected	Not selected	Not selected	Not selected	Not selected	Not selected	Not selected	Not selected	Not selected
315	Chitnis, N	2010	Comparing the effectiveness of malaria vector-control interventions through a mathematical model	American Journal of Tropical Medicine and Hygiene	NA	NA	Yes	Yes	Not selected	Not selected	It develops a model for mosquito search or movement.	NA	It is clearly a priori: the model or formula itself is based on assumptions about the process or mechanisms (e.g. Ross	NA	NA	NA	Not selected	Not selected	Not selected	Not selected	Not selected	Not selected	Not selected	Not selected	Not selected	Not selected	Not selected	Not selected	Not selected	Not selected	Not selected	NA	Not selected	Not selected	Not selected	Not selected	Not selected	Not selected	Not selected	Not selected	Not selected	Not selected	Not selected	Not selected	Not selected	Not selected	Not selected	Not selected	Not selected
316	Saul, A	2008	Efficacy model for mosquito stage transmission blocking vaccines for malaria	Parasitology	NA	NA	Yes	Yes	Not selected	Not selected	It discusses or evaluates metrics of transmission.	NA	It is clearly a priori: the model or formula itself is based on assumptions about the process or mechanisms (e.g. Ross	NA	NA	NA	Not selected	Not selected	Not selected	Not selected	Not selected	Not selected	Not selected	Not selected	Not selected	Not selected	Not selected	Not selected	Not selected	Not selected	Not selected	NA	Not selected	Not selected	Not selected	Not selected	Not selected	Not selected	Not selected	Not selected	Not selected	Not selected	Not selected	Not selected	Not selected	Not selected	Not selected	Not selected	Not selected
318	Shaman	2007	Amplification due to spatial clustering in an individual-based model of	Transactions of the Royal Society of Tropical Medicine and Hygiene	NA	NA	Yes	Yes	Not selected	Not selected	None of the above.	NA	It is clearly a priori: the model or formula itself is based on assumptions about the process or mechanisms (e.g. Ross	NA	NA	NA	Not selected	Not selected	Not selected	Not selected	Not selected	Not selected	Not selected	Not selected	Not selected	Not selected	Not selected	Not selected	Not selected	Not selected	Not selected	NA	Not selected	Not selected	Not selected	Not selected	Not selected	Not selected	Not selected	Not selected	Not selected	Not selected	Not selected	Not selected	Not selected	Not selected	Not selected	Not selected	Not selected
320	Marques, C. A.	1994	The basic reproduction number for dengue fever in Sao Paulo	Transactions of the royal society of tropical medicine and hygiene	NA	NA	Yes	Yes	Yes	Not selected	It estimates Ro from data describing the increase in the number of cases at the beginning of an epidemic.	NA	It is clearly a priori: the model or formula itself is based on assumptions about the process or mechanisms (e.g. Ross	NA	NA	NA	Not selected	Not selected	Not selected	Not selected	Not selected	Not selected	Not selected	Not selected	Not selected	Not selected	Not selected	Not selected	Not selected	Not selected	Yes	NA	Not selected	Not selected	Not selected	Not selected	Not selected	Not selected	Not selected	Not selected	Not selected	Not selected	Yes	Not selected	Not selected	Not selected	Not selected	Not selected	Not selected
322	Smith, DL	2009	Predicting changing malaria risk after expanded insecticide-treated net coverage	Trends in Parasitology	NA	NA	Yes	Yes	Yes	Not selected	None of the above.	NA	It is clearly a priori: the model or formula itself is based on assumptions about the process or mechanisms (e.g. Ross	NA	NA	NA	Yes	Yes	Yes	Not selected	Not selected	Not selected	Yes	Yes	Yes	Not selected	Not selected	Not selected	Not selected	Not selected	Not selected	NA	Yes	Not selected	Not selected	Not selected	Yes	Yes	Yes	Yes	Not selected	Yes	Yes	Not selected	Not selected	Not selected	Not selected	Not selected	Not selected
324	Lewis, MA	2006	A comparison of continuous and discrete-time West Nile virus models	Bulletin of Mathematical Biology	499	Thomas, discrete time	Yes	Yes	Not selected	Not selected	It discusses or evaluates metrics of transmission.	NA	It is clearly a priori: the model or formula itself is based on assumptions about the process or mechanisms (e.g. Ross	NA	NA	NA	Not selected	Not selected	Not selected	Not selected	Not selected	Not selected	Not selected	Not selected	Not selected	Not selected	Not selected	Not selected	Not selected	Not selected	Not selected	NA	Not selected	Not selected	Not selected	Not selected	Not selected	Not selected	Not selected	Not selected	Not selected	Not selected	Not selected	Not selected	Not selected	Not selected	Not selected	Not selected	Not selected
325	Rao, NR	1976	Transmission Dynamics of Malaria Part III Quantitative Studies A Computer	J. Com. Dis.	NA	NA	Yes	Yes	Yes	Not selected	None of the above.	NA	It is clearly a priori: the model or formula itself is based on assumptions about the process or mechanisms (e.g. Ross	NA	NA	NA	Yes	Yes	Yes	Not selected	Not selected	Not selected	Not selected	Not selected	Yes	Not selected	Yes	Not selected	Not selected	Not selected	Not selected	NA	Yes	Not selected	Yes	Not selected	Yes	Yes	Yes	Yes	Yes	Yes	Yes	Not selected	Not selected	Not selected	Not selected	Not selected	Not selected
326	Rao NR	1974	Transmission dynamics of malaria Quantitative Studies- Part II Mathematical Nature	Bull Haff Instt	NA	NA	Yes	Yes	Not selected	Not selected	None of the above.	NA	It is clearly a priori: the model or formula itself is based on assumptions about the process or mechanisms (e.g. Ross	NA	NA	NA	Not selected	Not selected	Not selected	Not selected	Not selected	Not selected	Not selected	Not selected	Not selected	Not selected	Not selected	Not selected	Not selected	Not selected	Not selected	NA	Not selected	Not selected	Not selected	Not selected	Not selected	Not selected	Not selected	Not selected	Not selected	Not selected	Not selected	Not selected	Not selected	Not selected	Not selected	Not selected	Not selected
327	Lindsay, SW	1998	Malaria in the African highlands: past, present and future	Bulletin of the World Health Organization	NA	NA	Yes	Yes	Yes	Not selected	It develops and presents a map of the geographical range of a pathogen, the risk of infection, or the potential for tran	NA	It is clearly a priori: the model or formula itself is based on assumptions about the process or mechanisms (e.g. Ross	NA	NA	NA	Yes	Yes	Yes	Not selected	Not selected	Not selected	Not selected	Yes	Not selected	Not selected	Not selected	Not selected	Not selected	Not selected	Not selected	NA	Not selected	Not selected	Not selected	Not selected	Not selected	Not selected	Not selected	Not selected	Not selected	Yes	Not selected	Not selected	Not selected	Not selected	Not selected	Not selected	Not selected
328	Martin	1995	Malaria and climate: sensitivity of malaria potential transmission to climate	Ambio	NA	NA	Yes	Yes	Yes	Not selected	It develops and presents a map of the geographical range of a pathogen, the risk of infection, or the potential for tran	NA	It is not clearly either one, but the intent of the analysis itself was to understand, quantify, or describe a mechanism	NA	NA	NA	Not selected	Not selected	Not selected	Not selected	Not selected	Not selected	Not selected	Not selected	Not selected	Not selected	Not selected	Not selected	Not selected	Not selected	Yes	NA	Not selected	Not selected	Not selected	Not selected	Not selected	Not selected	Not selected	Not selected	Not selected	Not selected	Not selected	Not selected	Not selected	Not selected	Not selected	Not selected	Not selected
329	Massad, E.	1998	Modelling the Temperature Sensitivity of Some Physiological Parameters of Epidemiologic	Ecosystem Health	NA	NA	Yes	Yes	Not selected	Not selected	It discusses or evaluates metrics of transmission.	NA	It is clearly a priori: the model or formula itself is based on assumptions about the process or mechanisms (e.g. Ross	NA	NA	NA	Not selected	Not selected	Not selected	Not selected	Not selected	Not selected	Not selected	Not selected	Not selected	Not selected	Not selected	Not selected	Not selected	Not selected	Not selected	NA	Not selected	Not selected	Not selected	Not selected	Not selected	Not selected	Not selected	Not selected	Not selected	Not selected	Not selected	Not selected	Not selected	Not selected	Not selected	Not selected	Not selected
330	Gu, W	2003	An individual-based model of Plasmodium falciparum malaria transmission	Trans Roy Soc Trop Med Hyg	NA	NA	Yes	Yes	Not selected	Not selected	None of the above.	NA	It is clearly a priori: the model or formula itself is based on assumptions about the process or mechanisms (e.g. Ross	NA	NA	NA	Not selected	Not selected	Not selected	Not selected	Not selected	Not selected	Not selected	Not selected	Not selected	Not selected	Not selected	Not selected	Not selected	Not selected	Not selected	NA	Not selected	Not selected	Not selected	Not selected	Not selected	Not selected	Not selected	Not selected	Not selected	Not selected	Not selected	Not selected	Not selected	Not selected	Not selected	Not selected	Not selected
331	Yang, HM	2009	Assessing the effects of temperature on dengue transmission	Epidemiol. Infect.	NA	NA	Yes	Yes	Not selected	Not selected	None of the above.	NA	It is clearly a priori: the model or formula itself is based on assumptions about the process or mechanisms (e.g. Ross	NA	NA	NA	Not selected	Not selected	Not selected	Not selected	Not selected	Not selected	Not selected	Not selected	Not selected	Not selected	Not selected	Not selected	Not selected	Not selected	Not selected	NA	Not selected	Not selected	Not selected	Not selected	Not selected	Not selected	Not selected	Not selected	Not selected	Not selected	Not selected	Not selected	Not selected	Not selected	Not selected	Not selected	Not selected
332	De Zoysa, A.P.K.	1991	A mathematical model for Plasmodium vivax malaria transmission: estimation of	Bulletin of the World HeaIth Organization	NA	NA	Yes	Yes	Yes	Not selected	It discusses or evaluates metrics of transmission.	NA	It is clearly a priori: the model or formula itself is based on assumptions about the process or mechanisms (e.g. Ross	NA	NA	NA	Not selected	Not selected	Not selected	Not selected	Not selected	Not selected	Not selected	Not selected	Not selected	Not selected	Not selected	Yes	Not selected	Not selected	Not selected	NA	Not selected	Not selected	Not selected	Not selected	Not selected	Not selected	Not selected	Not selected	Not selected	Not selected	Not selected	Not selected	Not selected	Not selected	Not selected	Not selected	Not selected
333	Tchuenche, JM	2010	A mathematical model for antimalarial drug resistance	Mathematical Medicine and Biology	NA	NA	Yes	Yes	Not selected	Not selected	None of the above.	NA	It is clearly a priori: the model or formula itself is based on assumptions about the process or mechanisms (e.g. Ross	NA	NA	NA	Not selected	Not selected	Not selected	Not selected	Not selected	Not selected	Not selected	Not selected	Not selected	Not selected	Not selected	Not selected	Not selected	Not selected	Not selected	NA	Not selected	Not selected	Not selected	Not selected	Not selected	Not selected	Not selected	Not selected	Not selected	Not selected	Not selected	Not selected	Not selected	Not selected	Not selected	Not selected	Not selected
334	Lopez, LF	2002	Threshold conditions for infection persistence in complex host-vectors interactions	C. R. Biologies	Section 4 (pg 1076-1078)	Lopez_2V2H	Yes	Yes	Not selected	Not selected	None of the above.	NA	It is clearly a priori: the model or formula itself is based on assumptions about the process or mechanisms (e.g. Ross	NA	NA	NA	Not selected	Not selected	Not selected	Not selected	Not selected	Not selected	Not selected	Not selected	Not selected	Not selected	Not selected	Not selected	Not selected	Not selected	Not selected	NA	Not selected	Not selected	Not selected	Not selected	Not selected	Not selected	Not selected	Not selected	Not selected	Not selected	Not selected	Not selected	Not selected	Not selected	Not selected	Not selected	Not selected
335	Linard, C	2009	A multi-agent simulation to assess the risk of malaria re-emergence	Ecological Modelling	NA	NA	Yes	Yes	Not selected	Not selected	It develops and presents a map of the geographical range of a pathogen, the risk of infection, or the potential for tran	NA	It is clearly a priori: the model or formula itself is based on assumptions about the process or mechanisms (e.g. Ross	NA	NA	NA	Not selected	Not selected	Not selected	Not selected	Not selected	Not selected	Not selected	Not selected	Not selected	Not selected	Not selected	Not selected	Not selected	Not selected	Not selected	NA	Not selected	Not selected	Not selected	Not selected	Not selected	Not selected	Not selected	Not selected	Not selected	Not selected	Not selected	Not selected	Not selected	Not selected	Not selected	Not selected	Not selected
337	Chiyaka, C	2010	Theoretical analysis of mixed Plasmodium malariae and Plasmodium falciparum infections with partial cross-immunity	Journal of Theoretical Biology	NA	NA	Yes	Yes	Not selected	Not selected	It discusses or evaluates metrics of transmission.	NA	It is clearly a priori: the model or formula itself is based on assumptions about the process or mechanisms (e.g. Ross	NA	NA	NA	Not selected	Not selected	Not selected	Not selected	Not selected	Not selected	Not selected	Not selected	Not selected	Not selected	Not selected	Not selected	Not selected	Not selected	Not selected	NA	Not selected	Not selected	Not selected	Not selected	Not selected	Not selected	Not selected	Not selected	Not selected	Not selected	Not selected	Not selected	Not selected	Not selected	Not selected	Not selected	Not selected
338	Tumwiine, J	2007	A mathematical model for the dynamics of malaria in a	Applied Mathematics and Computation	NA	NA	Yes	Yes	Yes	Not selected	None of the above.	NA	It is clearly a priori: the model or formula itself is based on assumptions about the process or mechanisms (e.g. Ross	NA	NA	NA	Yes	Yes	Yes	Not selected	Not selected	Not selected	Not selected	Not selected	Yes	Not selected	Not selected	Not selected	Not selected	Not selected	Not selected	NA	Yes	Not selected	Not selected	Yes	Yes	Yes	Yes	Yes	Yes	Yes	Yes	Not selected	Not selected	Not selected	Not selected	Not selected	Not selected
339	Favier, C	2005	Influence of spatial heterogeneity on an emerging infectious disease: the	Proceedings of the Royal Society B	1172-1173	Null homogeneous model	Yes	Yes	Not selected	Not selected	None of the above.	NA	It is clearly a priori: the model or formula itself is based on assumptions about the process or mechanisms (e.g. Ross	NA	NA	NA	Not selected	Not selected	Not selected	Not selected	Not selected	Not selected	Not selected	Not selected	Not selected	Not selected	Not selected	Not selected	Not selected	Not selected	Not selected	NA	Not selected	Not selected	Not selected	Not selected	Not selected	Not selected	Not selected	Not selected	Not selected	Not selected	Not selected	Not selected	Not selected	Not selected	Not selected	Not selected	Not selected
340	Favier, C	2005	Influence of spatial heterogeneity on an emerging infectious disease: the	Proceedings of the Royal Society B	Heterogeneous model	1173	Yes	Yes	Not selected	Not selected	None of the above.	NA	It is clearly a priori: the model or formula itself is based on assumptions about the process or mechanisms (e.g. Ross	NA	NA	NA	Not selected	Not selected	Not selected	Not selected	Not selected	Not selected	Not selected	Not selected	Not selected	Not selected	Not selected	Not selected	Not selected	Not selected	Not selected	NA	Not selected	Not selected	Not selected	Not selected	Not selected	Not selected	Not selected	Not selected	Not selected	Not selected	Not selected	Not selected	Not selected	Not selected	Not selected	Not selected	Not selected
341	Shaw LB	2007	Using dimension reduction to improve outbreak predictability of multistrain diseases	J Math Biol	NA	NA	Yes	Yes	Not selected	Not selected	None of the above.	NA	It is clearly a priori: the model or formula itself is based on assumptions about the process or mechanisms (e.g. Ross	NA	NA	NA	Not selected	Not selected	Not selected	Not selected	Not selected	Not selected	Not selected	Not selected	Not selected	Not selected	Not selected	Not selected	Not selected	Not selected	Not selected	NA	Not selected	Not selected	Not selected	Not selected	Not selected	Not selected	Not selected	Not selected	Not selected	Not selected	Not selected	Not selected	Not selected	Not selected	Not selected	Not selected	Not selected
345	Gu, W	2005	Habitat-based modeling of impacts of mosquito larval interventions on entomological	Am J Trop Med Hyg	NA	NA	Yes	Yes	Not selected	Not selected	None of the above.	NA	It is clearly a priori: the model or formula itself is based on assumptions about the process or mechanisms (e.g. Ross	NA	NA	NA	Not selected	Not selected	Not selected	Not selected	Not selected	Not selected	Not selected	Not selected	Not selected	Not selected	Not selected	Not selected	Not selected	Not selected	Not selected	NA	Not selected	Not selected	Not selected	Not selected	Not selected	Not selected	Not selected	Not selected	Not selected	Not selected	Not selected	Not selected	Not selected	Not selected	Not selected	Not selected	Not selected
346	Massad, E	2009	A hypothesis for the 2007 dengue outbreak in Singapore	Epidemiol. Infect.	NA	NA	Yes	Yes	Not selected	Not selected	None of the above.	NA	It is clearly a priori: the model or formula itself is based on assumptions about the process or mechanisms (e.g. Ross	NA	NA	NA	Not selected	Not selected	Not selected	Not selected	Not selected	Not selected	Not selected	Not selected	Not selected	Not selected	Not selected	Not selected	Not selected	Not selected	Not selected	NA	Not selected	Not selected	Not selected	Not selected	Not selected	Not selected	Not selected	Not selected	Not selected	Not selected	Not selected	Not selected	Not selected	Not selected	Not selected	Not selected	Not selected
347	Mendis, C	1992	Method to estimate relative transmission efficiencies of Anopheles species (Diptera: Culicidae) in human malaria transmission	Journal of Medical Entomology	NA	NA	Yes	Yes	Yes	Not selected	None of the above.	NA	It is clearly a priori: the model or formula itself is based on assumptions about the process or mechanisms (e.g. Ross	NA	NA	NA	Yes	Not selected	Yes	Not selected	Not selected	Not selected	Not selected	Not selected	Yes	Not selected	Not selected	Not selected	Not selected	Not selected	Not selected	Sporozoite rates	Not selected	Not selected	Not selected	Not selected	Not selected	Not selected	Yes	Not selected	Not selected	Yes	Not selected	Not selected	Not selected	Not selected	Not selected	Not selected	Not selected
348	Mosquera	2006	Modelo matematico para la enfermedad del dengue	Boletin de Matematicas	NA	NA	Yes	Yes	Not selected	Not selected	None of the above.	NA	It is clearly a priori: the model or formula itself is based on assumptions about the process or mechanisms (e.g. Ross	NA	NA	NA	Not selected	Not selected	Not selected	Not selected	Not selected	Not selected	Not selected	Not selected	Not selected	Not selected	Not selected	Not selected	Not selected	Not selected	Not selected	NA	Not selected	Not selected	Not selected	Not selected	Not selected	Not selected	Not selected	Not selected	Not selected	Not selected	Not selected	Not selected	Not selected	Not selected	Not selected	Not selected	Not selected
349	Sowunmi COA	1977	G Adler's deterministic model of vector-borne epidemics -- a threshold theorem	Mathematical biosciences	NA	NA	Yes	Yes	Not selected	Not selected	None of the above.	NA	It is clearly a priori: the model or formula itself is based on assumptions about the process or mechanisms (e.g. Ross	NA	NA	NA	Not selected	Not selected	Not selected	Not selected	Not selected	Not selected	Not selected	Not selected	Not selected	Not selected	Not selected	Not selected	Not selected	Not selected	Not selected	NA	Not selected	Not selected	Not selected	Not selected	Not selected	Not selected	Not selected	Not selected	Not selected	Not selected	Not selected	Not selected	Not selected	Not selected	Not selected	Not selected	Not selected
351	Volz, R	1982	Global Asymptotic Stability of a Periodic Solution to an Epidemic	J. Math. Biol.	NA	NA	Yes	Yes	Not selected	Not selected	None of the above.	NA	It is clearly a priori: the model or formula itself is based on assumptions about the process or mechanisms (e.g. Ross	NA	NA	NA	Not selected	Not selected	Not selected	Not selected	Not selected	Not selected	Not selected	Not selected	Not selected	Not selected	Not selected	Not selected	Not selected	Not selected	Not selected	NA	Not selected	Not selected	Not selected	Not selected	Not selected	Not selected	Not selected	Not selected	Not selected	Not selected	Not selected	Not selected	Not selected	Not selected	Not selected	Not selected	Not selected
352	Massad	2009	Modeling the risk of malaria for travelers to areas with	Malaria Journal	NA	NA	Yes	Yes	Yes	Not selected	It develops an early warning system or presents a method for forecasting disease.	NA	It is clearly a priori: the model or formula itself is based on assumptions about the process or mechanisms (e.g. Ross	NA	NA	NA	Yes	Yes	Yes	Not selected	Not selected	Not selected	Not selected	Yes	Yes	Not selected	Not selected	Not selected	Not selected	Not selected	Not selected	NA	Yes	Not selected	Not selected	Yes	Yes	Yes	Yes	Yes	Not selected	Yes	Not selected	Not selected	Not selected	Not selected	Not selected	Not selected	Not selected
353	Brugger, K	2009	Simulation of climate-change scenarios to explain Usutu-virus dynamics in	Preventive Veterinary Medicine	NA	NA	Yes	Yes	Not selected	Not selected	None of the above.	NA	It is clearly a priori: the model or formula itself is based on assumptions about the process or mechanisms (e.g. Ross	NA	NA	NA	Not selected	Not selected	Not selected	Not selected	Not selected	Not selected	Not selected	Not selected	Not selected	Not selected	Not selected	Not selected	Not selected	Not selected	Not selected	NA	Not selected	Not selected	Not selected	Not selected	Not selected	Not selected	Not selected	Not selected	Not selected	Not selected	Not selected	Not selected	Not selected	Not selected	Not selected	Not selected	Not selected
354	Parham, PE	2010	Modelling Climate Change and Malaria Transmission	Modelling Parasite Transmission and Control	NA	NA	Yes	Yes	Not selected	Not selected	It develops and presents a map of the geographical range of a pathogen, the risk of infection, or the potential for tran	NA	It is clearly a priori: the model or formula itself is based on assumptions about the process or mechanisms (e.g. Ross	NA	NA	NA	Not selected	Not selected	Not selected	Not selected	Not selected	Not selected	Not selected	Not selected	Not selected	Not selected	Not selected	Not selected	Not selected	Not selected	Not selected	NA	Not selected	Not selected	Not selected	Not selected	Not selected	Not selected	Not selected	Not selected	Not selected	Not selected	Not selected	Not selected	Not selected	Not selected	Not selected	Not selected	Not selected
355	Parham, PE	2010	Modeling the effects of weather and climate change on malaria transmission	Environmental Health Perspectives	NA	NA	Yes	Yes	Yes	Not selected	It discusses or evaluates metrics of transmission.	NA	It is clearly a priori: the model or formula itself is based on assumptions about the process or mechanisms (e.g. Ross	NA	NA	NA	Not selected	Not selected	Not selected	Not selected	Not selected	Not selected	Not selected	Not selected	Not selected	Not selected	Not selected	Not selected	Not selected	Not selected	Yes	NA	Not selected	Not selected	Not selected	Not selected	Not selected	Not selected	Not selected	Not selected	Not selected	Not selected	Yes	Not selected	Not selected	Not selected	Not selected	Not selected	Not selected
356	Smith, DL	2010	Prospective strategies to delay the evolution of anti-malarial drug resistance: weighing the uncertainty	Malaria J	NA	NA	Yes	Yes	Not selected	Not selected	None of the above.	NA	It is clearly a priori: the model or formula itself is based on assumptions about the process or mechanisms (e.g. Ross	NA	NA	NA	Not selected	Not selected	Not selected	Not selected	Not selected	Not selected	Not selected	Not selected	Not selected	Not selected	Not selected	Not selected	Not selected	Not selected	Not selected	NA	Not selected	Not selected	Not selected	Not selected	Not selected	Not selected	Not selected	Not selected	Not selected	Not selected	Not selected	Not selected	Not selected	Not selected	Not selected	Not selected	Not selected
360	Tatem, AJ	2009	The use of mobile phone data for the estimation of	Malaria Journal	NA	NA	Yes	Yes	Yes	Not selected	It develops an early warning system or presents a method for forecasting disease.	NA	It is not clearly either one, but the intent of the analysis itself was to understand, quantify, or describe a mechanism	NA	NA	NA	Not selected	Not selected	Not selected	Not selected	Not selected	Not selected	Not selected	Not selected	Not selected	Not selected	Not selected	Not selected	Not selected	Not selected	Yes	NA	Yes	Not selected	Not selected	Not selected	Not selected	Not selected	Yes	Not selected	Not selected	Not selected	Not selected	Yes	Not selected	Not selected	Not selected	Not selected	Not selected
362	Massad, E	2010	Estimation of R0 from the initial phase of an outbreak	Tropical Medicine and International Health	NA	NA	Yes	Yes	Yes	Not selected	It estimates Ro from data describing the increase in the number of cases at the beginning of an epidemic.	NA	It is clearly a priori: the model or formula itself is based on assumptions about the process or mechanisms (e.g. Ross	NA	NA	NA	Not selected	Not selected	Not selected	Not selected	Not selected	Not selected	Not selected	Not selected	Not selected	Not selected	Not selected	Not selected	Not selected	Not selected	Yes	NA	Not selected	Not selected	Not selected	Not selected	Not selected	Not selected	Not selected	Not selected	Not selected	Not selected	Yes	Not selected	Not selected	Not selected	Not selected	Not selected	Not selected
363	Najera, JA	1974	A critical review of the field application of a mathematical model	Bulletin of the World Health Organisation	NA	NA	Yes	Yes	Yes	Not selected	None of the above.	NA	It is clearly a priori: the model or formula itself is based on assumptions about the process or mechanisms (e.g. Ross	NA	NA	NA	Yes	Yes	Yes	Not selected	Not selected	Not selected	Not selected	Yes	Yes	Not selected	Not selected	Yes	Not selected	Not selected	Not selected	NA	Not selected	Not selected	Not selected	Not selected	Not selected	Not selected	Yes	Not selected	Not selected	Yes	Not selected	Not selected	Not selected	Not selected	Not selected	Not selected	Not selected
364	Cirino, S	2004	Modelo Epidemiologico SEIR de Transmissao da Dengue em Redes de Populacoes Acopladas	TEMA Tend. Mat. Apl. Comput	NA	NA	Yes	Yes	Not selected	Not selected	None of the above.	NA	It is clearly a priori: the model or formula itself is based on assumptions about the process or mechanisms (e.g. Ross	NA	NA	NA	Not selected	Not selected	Not selected	Not selected	Not selected	Not selected	Not selected	Not selected	Not selected	Not selected	Not selected	Not selected	Not selected	Not selected	Not selected	NA	Not selected	Not selected	Not selected	Not selected	Not selected	Not selected	Not selected	Not selected	Not selected	Not selected	Not selected	Not selected	Not selected	Not selected	Not selected	Not selected	Not selected
365	Duque	2009	Simulating management of Aedes aegypti (Diptera: Culicidae) and its effects in a dengue epidemic	Revista Colombiana de Entomología	NA	NA	Yes	Yes	Not selected	Not selected	It discusses or evaluates metrics of transmission.	NA	It is clearly a priori: the model or formula itself is based on assumptions about the process or mechanisms (e.g. Ross	NA	NA	NA	Not selected	Not selected	Not selected	Not selected	Not selected	Not selected	Not selected	Not selected	Not selected	Not selected	Not selected	Not selected	Not selected	Not selected	Not selected	NA	Not selected	Not selected	Not selected	Not selected	Not selected	Not selected	Not selected	Not selected	Not selected	Not selected	Not selected	Not selected	Not selected	Not selected	Not selected	Not selected	Not selected
366	Strucheiner, CJ	1990	The behaviour of common measures of association used to assess	International Journal of Epidemiology	NA	NA	Yes	Yes	Not selected	Not selected	NA	Evaluates estimators of risk (odds ratios)	It is not clearly either one, but the intent of the analysis itself was to understand, quantify, or describe a mechanism	NA	NA	NA	Not selected	Not selected	Not selected	Not selected	Not selected	Not selected	Not selected	Not selected	Not selected	Not selected	Not selected	Not selected	Not selected	Not selected	Not selected	NA	Not selected	Not selected	Not selected	Not selected	Not selected	Not selected	Not selected	Not selected	Not selected	Not selected	Not selected	Not selected	Not selected	Not selected	Not selected	Not selected	Not selected
367	Wonham, MJ	2004	An epidemiological model for West Nile virus: invasion analysis and	Proc. R. Soc. Lond. B	501	Constant Mosquito Population	Yes	Yes	Not selected	Not selected	It discusses or evaluates metrics of transmission.	NA	It is clearly a priori: the model or formula itself is based on assumptions about the process or mechanisms (e.g. Ross	NA	NA	NA	Not selected	Not selected	Not selected	Not selected	Not selected	Not selected	Not selected	Not selected	Not selected	Not selected	Not selected	Not selected	Not selected	Not selected	Not selected	NA	Not selected	Not selected	Not selected	Not selected	Not selected	Not selected	Not selected	Not selected	Not selected	Not selected	Not selected	Not selected	Not selected	Not selected	Not selected	Not selected	Not selected
368	2006	2006	Modelling entomological-climatic interactions of Plasmodium falciparum malaria transmission in two Colombian endemic-regions:	Malaria Journal	NA	NA	Yes	Yes	Yes	Not selected	It develops an early warning system or presents a method for forecasting disease.	NA	It is clearly a priori: the model or formula itself is based on assumptions about the process or mechanisms (e.g. Ross	NA	NA	NA	Yes	Yes	Yes	Not selected	Not selected	Yes	Not selected	Yes	Yes	Not selected	Not selected	Not selected	Not selected	Not selected	Not selected	NA	Yes	Not selected	Not selected	Not selected	Not selected	Not selected	Not selected	Not selected	Not selected	Yes	Yes	Not selected	Not selected	Not selected	Not selected	Not selected	Not selected
369	Wonham, MJ	2004	An epidemiological model for West Nile virus: invasion analysis and	Proc. R. Soc. Lond. B	505	Seasonal Model	Yes	Yes	Not selected	Not selected	It discusses or evaluates metrics of transmission.	NA	It is clearly a priori: the model or formula itself is based on assumptions about the process or mechanisms (e.g. Ross	NA	NA	NA	Not selected	Not selected	Not selected	Not selected	Not selected	Not selected	Not selected	Not selected	Not selected	Not selected	Not selected	Not selected	Not selected	Not selected	Not selected	NA	Not selected	Not selected	Not selected	Not selected	Not selected	Not selected	Not selected	Not selected	Not selected	Not selected	Not selected	Not selected	Not selected	Not selected	Not selected	Not selected	Not selected
371	Wyse, A	2007	Simulating malaria model for different treatment intensities in a variable	Ecological Modelling	NA	NA	Yes	Yes	Yes	Not selected	It describes or analyzes data from a longitudinal study or from cross-sectional prevalence or sero-prevalence data, or i	NA	It is clearly a priori: the model or formula itself is based on assumptions about the process or mechanisms (e.g. Ross	NA	NA	NA	Yes	Yes	Yes	Not selected	Not selected	Yes	Not selected	Yes	Not selected	Not selected	Yes	Yes	Not selected	Not selected	Not selected	degree of zoophily	Yes	Not selected	Not selected	Not selected	Yes	Yes	Yes	Yes	Yes	Yes	Yes	Not selected	Not selected	Not selected	Not selected	Not selected	Not selected
375	Tatem, AJ	2010	Ranking of elimination feasibility between malaria-endemic countries	Lancet	NA	NA	Yes	Yes	Not selected	Not selected	None of the above.	NA	It is not clearly either one, but the intent of the analysis itself was to understand, quantify, or describe a mechanism	NA	NA	NA	Not selected	Not selected	Not selected	Not selected	Not selected	Not selected	Not selected	Not selected	Not selected	Not selected	Not selected	Not selected	Not selected	Not selected	Not selected	NA	Not selected	Not selected	Not selected	Not selected	Not selected	Not selected	Not selected	Not selected	Not selected	Not selected	Not selected	Not selected	Not selected	Not selected	Not selected	Not selected	Not selected
377	Nasell, I	1991	On the Quasi-Stationary Distribution of the Ross Malaria Model	Mathematical Biosciences	NA	NA	Yes	Yes	Not selected	Not selected	None of the above.	NA	It is clearly a priori: the model or formula itself is based on assumptions about the process or mechanisms (e.g. Ross	NA	NA	NA	Not selected	Not selected	Not selected	Not selected	Not selected	Not selected	Not selected	Not selected	Not selected	Not selected	Not selected	Not selected	Not selected	Not selected	Not selected	NA	Not selected	Not selected	Not selected	Not selected	Not selected	Not selected	Not selected	Not selected	Not selected	Not selected	Not selected	Not selected	Not selected	Not selected	Not selected	Not selected	Not selected
378	Wonham, MJ	2006	Transmission assumptions generate conflicting predictions in host–vector disease models: a	Ecology Letters	716	Life history features model	Yes	Yes	Yes	Not selected	It discusses or evaluates metrics of transmission.	NA	It is clearly a priori: the model or formula itself is based on assumptions about the process or mechanisms (e.g. Ross	NA	NA	NA	Not selected	Not selected	Not selected	Not selected	Not selected	Not selected	Not selected	Not selected	Not selected	Not selected	Not selected	Not selected	Not selected	Not selected	Yes	NA	Not selected	Not selected	Not selected	Not selected	Not selected	Not selected	Not selected	Not selected	Not selected	Not selected	Yes	Not selected	Not selected	Not selected	Not selected	Not selected	Not selected
379	Wonham, MJ	2006	Transmission assumptions generate conflicting predictions in host–vector disease models: a	Ecology Letters	708	Core model	Yes	Yes	Yes	Not selected	It discusses or evaluates metrics of transmission.	NA	It is clearly a priori: the model or formula itself is based on assumptions about the process or mechanisms (e.g. Ross	NA	NA	NA	Not selected	Not selected	Not selected	Not selected	Not selected	Not selected	Not selected	Not selected	Not selected	Not selected	Not selected	Not selected	Not selected	Not selected	Yes	NA	Not selected	Not selected	Not selected	Not selected	Not selected	Not selected	Not selected	Not selected	Not selected	Not selected	Yes	Not selected	Not selected	Not selected	Not selected	Not selected	Not selected
380	Lewis, MA	2006	A comparison of continuous and discrete-time West Nile virus models	Bulletin of Mathematical Biology	502	Thomas, continuous time	Yes	Yes	Not selected	Not selected	It discusses or evaluates metrics of transmission.	NA	It is clearly a priori: the model or formula itself is based on assumptions about the process or mechanisms (e.g. Ross	NA	NA	NA	Not selected	Not selected	Not selected	Not selected	Not selected	Not selected	Not selected	Not selected	Not selected	Not selected	Not selected	Not selected	Not selected	Not selected	Not selected	NA	Not selected	Not selected	Not selected	Not selected	Not selected	Not selected	Not selected	Not selected	Not selected	Not selected	Not selected	Not selected	Not selected	Not selected	Not selected	Not selected	Not selected
381	Liu, R	2006	Modeling spatial spread of West Nile virus and impact of	Mathematical Biosciences and Engineering	NA	NA	Yes	Yes	Not selected	Not selected	None of the above.	NA	It is clearly a priori: the model or formula itself is based on assumptions about the process or mechanisms (e.g. Ross	NA	NA	NA	Not selected	Not selected	Not selected	Not selected	Not selected	Not selected	Not selected	Not selected	Not selected	Not selected	Not selected	Not selected	Not selected	Not selected	Not selected	NA	Not selected	Not selected	Not selected	Not selected	Not selected	Not selected	Not selected	Not selected	Not selected	Not selected	Not selected	Not selected	Not selected	Not selected	Not selected	Not selected	Not selected
382	Lewis, MA	2010	Dynamics of Emerging Wildlife Disease	Fields Institute Communications	63	implicit space	Yes	Yes	Not selected	Not selected	It discusses or evaluates metrics of transmission.	NA	It is clearly a priori: the model or formula itself is based on assumptions about the process or mechanisms (e.g. Ross	NA	NA	NA	Not selected	Not selected	Not selected	Not selected	Not selected	Not selected	Not selected	Not selected	Not selected	Not selected	Not selected	Not selected	Not selected	Not selected	Not selected	NA	Not selected	Not selected	Not selected	Not selected	Not selected	Not selected	Not selected	Not selected	Not selected	Not selected	Not selected	Not selected	Not selected	Not selected	Not selected	Not selected	Not selected
383	Lewis, MA	2010	Dynamics of Emerging Wildlife Disease	Fields Institute Communications	70	explicit space	Yes	Yes	Not selected	Not selected	It develops and presents a map of the geographical range of a pathogen, the risk of infection, or the potential for tran	NA	It is clearly a priori: the model or formula itself is based on assumptions about the process or mechanisms (e.g. Ross	NA	NA	NA	Not selected	Not selected	Not selected	Not selected	Not selected	Not selected	Not selected	Not selected	Not selected	Not selected	Not selected	Not selected	Not selected	Not selected	Not selected	NA	Not selected	Not selected	Not selected	Not selected	Not selected	Not selected	Not selected	Not selected	Not selected	Not selected	Not selected	Not selected	Not selected	Not selected	Not selected	Not selected	Not selected
384	Basanez, MG	2004	Dinamica de transmision y modelos matematicos en enfermadades transmitidas por vectores	Entomotropica	NA	NA	Yes	Yes	Not selected	Not selected	It discusses or evaluates metrics of transmission.	NA	It is clearly a priori: the model or formula itself is based on assumptions about the process or mechanisms (e.g. Ross	NA	NA	NA	Not selected	Not selected	Not selected	Not selected	Not selected	Not selected	Not selected	Not selected	Not selected	Not selected	Not selected	Not selected	Not selected	Not selected	Not selected	NA	Not selected	Not selected	Not selected	Not selected	Not selected	Not selected	Not selected	Not selected	Not selected	Not selected	Not selected	Not selected	Not selected	Not selected	Not selected	Not selected	Not selected
388	Koella, JC	2003	A model for the coevolution of immunity and immune evasion	Am. Nat.	NA	NA	Yes	Yes	Not selected	Not selected	None of the above.	NA	It is clearly a priori: the model or formula itself is based on assumptions about the process or mechanisms (e.g. Ross	NA	NA	NA	Not selected	Not selected	Not selected	Not selected	Not selected	Not selected	Not selected	Not selected	Not selected	Not selected	Not selected	Not selected	Not selected	Not selected	Not selected	NA	Not selected	Not selected	Not selected	Not selected	Not selected	Not selected	Not selected	Not selected	Not selected	Not selected	Not selected	Not selected	Not selected	Not selected	Not selected	Not selected	Not selected
393	Michael, E	1998	Herd immunity to filarial infection is a function of vector	Proceedings Royal Society London B	NA	NA	Yes	Yes	Not selected	Not selected	NA	SIRS model	It is clearly a priori: the model or formula itself is based on assumptions about the process or mechanisms (e.g. Ross	NA	NA	NA	Not selected	Not selected	Not selected	Not selected	Not selected	Not selected	Not selected	Not selected	Not selected	Not selected	Not selected	Not selected	Not selected	Not selected	Not selected	NA	Not selected	Not selected	Not selected	Not selected	Not selected	Not selected	Not selected	Not selected	Not selected	Not selected	Not selected	Not selected	Not selected	Not selected	Not selected	Not selected	Not selected
395	Woolhouse, MEJ	1997	Heterogeneities in the transmission of infectious agents: implications fro the design of control programs	Proceedings of the National Academy of Sciences, USA	NA	NA	Yes	Yes	Yes	Not selected	It discusses or evaluates metrics of transmission.	NA	It is clearly a priori: the model or formula itself is based on assumptions about the process or mechanisms (e.g. Ross	NA	NA	NA	Not selected	Not selected	Not selected	Not selected	Not selected	Not selected	Not selected	Not selected	Not selected	Not selected	Not selected	Not selected	Not selected	Not selected	Yes	NA	Not selected	Not selected	Not selected	Not selected	Not selected	Not selected	Not selected	Not selected	Not selected	Not selected	Yes	Not selected	Not selected	Not selected	Not selected	Not selected	Not selected
399	Alonso, D	2010	Epidemic malaria and warmer temperatures in recent decades in an	Proceedings of the Royal Society B	Supplementary Information	Model C	Yes	Yes	Yes	Not selected	It analyzes a time series.	NA	It is clearly a priori: the model or formula itself is based on assumptions about the process or mechanisms (e.g. Ross	NA	NA	NA	Yes	Not selected	Not selected	Not selected	Not selected	Not selected	Not selected	Not selected	Not selected	Not selected	Not selected	Yes	Not selected	Not selected	Not selected	NA	Not selected	Not selected	Yes	Not selected	Not selected	Yes	Not selected	Yes	Not selected	Not selected	Not selected	Not selected	Not selected	Not selected	Not selected	Not selected	Not selected
400	Gaudart, J	2009	Modelling malaria incidence with environmental dependency in alocality of Sudanese	Malaria Journal	NA	NA	Yes	Yes	Yes	Not selected	It develops an early warning system or presents a method for forecasting disease.	NA	It is clearly a priori: the model or formula itself is based on assumptions about the process or mechanisms (e.g. Ross	NA	NA	NA	Yes	Yes	Yes	Not selected	Not selected	Not selected	Not selected	Yes	Yes	Not selected	Not selected	Not selected	Not selected	Not selected	Not selected	NA	Yes	Not selected	Not selected	Not selected	Not selected	Not selected	Not selected	Not selected	Not selected	Not selected	Yes	Not selected	Not selected	Not selected	Not selected	Not selected	Not selected
401	Nasell, I	1985	Hybrid Models of Tropical Infections	Lect. Notes Biomath.	Section 3.2 (pages 74-98)	Nasell_Superinfect	Yes	Yes	Not selected	Not selected	None of the above.	NA	It is clearly a priori: the model or formula itself is based on assumptions about the process or mechanisms (e.g. Ross	NA	NA	NA	Not selected	Not selected	Not selected	Not selected	Not selected	Not selected	Not selected	Not selected	Not selected	Not selected	Not selected	Not selected	Not selected	Not selected	Not selected	NA	Not selected	Not selected	Not selected	Not selected	Not selected	Not selected	Not selected	Not selected	Not selected	Not selected	Not selected	Not selected	Not selected	Not selected	Not selected	Not selected	Not selected
402	Jetten, TH	1996	model simulations to estimate malaria risk under climate change	journal of medical entomology	NA	NA	Yes	Yes	Yes	Not selected	It develops an early warning system or presents a method for forecasting disease.	NA	It is clearly a priori: the model or formula itself is based on assumptions about the process or mechanisms (e.g. Ross	NA	NA	NA	Yes	Yes	Not selected	Not selected	Not selected	Not selected	Not selected	Yes	Not selected	Not selected	Not selected	Not selected	Not selected	Not selected	Not selected	NA	Not selected	Not selected	Not selected	Not selected	Not selected	Yes	Not selected	Not selected	Not selected	Yes	Yes	Not selected	Not selected	Not selected	Not selected	Not selected	Not selected
403	Nasell, I	1985	Hybrid Models of Tropical Infections	Lect. Notes Biomath.	Section 3.3 (pages 98-107)	Nasell_Macdonald_Dietz	Yes	Yes	Not selected	Not selected	None of the above.	NA	It is clearly a priori: the model or formula itself is based on assumptions about the process or mechanisms (e.g. Ross	NA	NA	NA	Not selected	Not selected	Not selected	Not selected	Not selected	Not selected	Not selected	Not selected	Not selected	Not selected	Not selected	Not selected	Not selected	Not selected	Not selected	NA	Not selected	Not selected	Not selected	Not selected	Not selected	Not selected	Not selected	Not selected	Not selected	Not selected	Not selected	Not selected	Not selected	Not selected	Not selected	Not selected	Not selected
404	Lourenco, J	2010	Viral and Epidemiological Determinants of the Invasion Dynamics of Novel	PLoS NTDs	NA	NA	Yes	Yes	Not selected	Not selected	None of the above.	NA	It is clearly a priori: the model or formula itself is based on assumptions about the process or mechanisms (e.g. Ross	NA	NA	NA	Not selected	Not selected	Not selected	Not selected	Not selected	Not selected	Not selected	Not selected	Not selected	Not selected	Not selected	Not selected	Not selected	Not selected	Not selected	NA	Not selected	Not selected	Not selected	Not selected	Not selected	Not selected	Not selected	Not selected	Not selected	Not selected	Not selected	Not selected	Not selected	Not selected	Not selected	Not selected	Not selected
405	Esteva, L.	1999	A model for dengue disease with variable human population	Journal of Mathematical Biology	NA	NA	Yes	Yes	Not selected	Not selected	None of the above.	NA	It is clearly a priori: the model or formula itself is based on assumptions about the process or mechanisms (e.g. Ross	NA	NA	NA	Not selected	Not selected	Not selected	Not selected	Not selected	Not selected	Not selected	Not selected	Not selected	Not selected	Not selected	Not selected	Not selected	Not selected	Not selected	NA	Not selected	Not selected	Not selected	Not selected	Not selected	Not selected	Not selected	Not selected	Not selected	Not selected	Not selected	Not selected	Not selected	Not selected	Not selected	Not selected	Not selected
406	Nedelman, J	1985	Some New thoughts on old malaria models	Math. Biosci.	Section 4C	Sect_4C	Yes	Yes	Yes	Not selected	It describes or analyzes data from a longitudinal study or from cross-sectional prevalence or sero-prevalence data, or i	NA	It is clearly a priori: the model or formula itself is based on assumptions about the process or mechanisms (e.g. Ross	NA	NA	NA	Not selected	Not selected	Not selected	Not selected	Not selected	Not selected	Not selected	Not selected	Not selected	Not selected	Not selected	Yes	Not selected	Not selected	Not selected	product "bc" of transmission probabilities	Not selected	Not selected	Not selected	Not selected	Not selected	Not selected	Not selected	Not selected	Not selected	Not selected	Not selected	Not selected	Not selected	Not selected	Not selected	Not selected	Not selected
407	Ngwa, GA	2004	Modelling the dynamics of endemic malaria in growing populations	Discrete and Continuous Dynamical Systems - Series B	NA	NA	Yes	Yes	Not selected	Not selected	It discusses or evaluates metrics of transmission.	NA	It is clearly a priori: the model or formula itself is based on assumptions about the process or mechanisms (e.g. Ross	NA	NA	NA	Not selected	Not selected	Not selected	Not selected	Not selected	Not selected	Not selected	Not selected	Not selected	Not selected	Not selected	Not selected	Not selected	Not selected	Not selected	NA	Not selected	Not selected	Not selected	Not selected	Not selected	Not selected	Not selected	Not selected	Not selected	Not selected	Not selected	Not selected	Not selected	Not selected	Not selected	Not selected	Not selected
408	Cummings, DAT	2009	The Impact of the Demographic Transition on Dengue in Thailand	PLoS Medicine	Supplement 1	Age specific simulation model	Yes	Yes	Yes	Not selected	It describes or analyzes data from a longitudinal study or from cross-sectional prevalence or sero-prevalence data, or i	NA	It is clearly a priori: the model or formula itself is based on assumptions about the process or mechanisms (e.g. Ross	NA	NA	NA	Not selected	Not selected	Not selected	Not selected	Not selected	Not selected	Not selected	Not selected	Not selected	Not selected	Not selected	Not selected	Not selected	Not selected	Yes	NA	Not selected	Not selected	Yes	Not selected	Yes	Not selected	Not selected	Not selected	Not selected	Not selected	Yes	Not selected	Not selected	Not selected	Not selected	Not selected	Not selected
411	Kay, BH	1987	A mathematical model for the rural amplification of Murray Valley	Am. J. Epidemiol.	NA	NA	Yes	Yes	Not selected	Not selected	None of the above.	NA	It is clearly a priori: the model or formula itself is based on assumptions about the process or mechanisms (e.g. Ross	NA	NA	NA	Not selected	Not selected	Not selected	Not selected	Not selected	Not selected	Not selected	Not selected	Not selected	Not selected	Not selected	Not selected	Not selected	Not selected	Not selected	NA	Not selected	Not selected	Not selected	Not selected	Not selected	Not selected	Not selected	Not selected	Not selected	Not selected	Not selected	Not selected	Not selected	Not selected	Not selected	Not selected	Not selected
412	Milligan, PJM	1996	Models of Superinfection and Acquired Immunity to Multiple Parasite Strains	Journal of Applied probability	NA	NA	Yes	Yes	Not selected	Not selected	None of the above.	NA	It is clearly a priori: the model or formula itself is based on assumptions about the process or mechanisms (e.g. Ross	NA	NA	NA	Not selected	Not selected	Not selected	Not selected	Not selected	Not selected	Not selected	Not selected	Not selected	Not selected	Not selected	Not selected	Not selected	Not selected	Not selected	NA	Not selected	Not selected	Not selected	Not selected	Not selected	Not selected	Not selected	Not selected	Not selected	Not selected	Not selected	Not selected	Not selected	Not selected	Not selected	Not selected	Not selected
415	Stolk, WA	2003	Prospects for Elimination of Bancroftian Filariasisby Mass Drug Treatment	Journal of Infectious Diseases	NA	NA	Yes	Yes	Not selected	Not selected	None of the above.	NA	It is clearly a priori: the model or formula itself is based on assumptions about the process or mechanisms (e.g. Ross	NA	NA	NA	Not selected	Not selected	Not selected	Not selected	Not selected	Not selected	Not selected	Not selected	Not selected	Not selected	Not selected	Not selected	Not selected	Not selected	Not selected	NA	Not selected	Not selected	Not selected	Not selected	Not selected	Not selected	Not selected	Not selected	Not selected	Not selected	Not selected	Not selected	Not selected	Not selected	Not selected	Not selected	Not selected
416	Michael, E	2006	Mathematical models and lymphatic filariasis control: endpoints and optimal interventions	Trends Parasitol	NOT	LFgenmodel/EPIFIL	Yes	Yes	Yes	Not selected	It describes or analyzes data from a longitudinal study or from cross-sectional prevalence or sero-prevalence data, or i	NA	It is clearly a priori: the model or formula itself is based on assumptions about the process or mechanisms (e.g. Ross	NA	NA	NA	Not selected	Not selected	Not selected	Not selected	Not selected	Not selected	Not selected	Not selected	Not selected	Not selected	Not selected	Not selected	Not selected	Not selected	Not selected	Vector biting threshold	Not selected	Not selected	Not selected	Not selected	Not selected	Not selected	Not selected	Not selected	Not selected	Not selected	Yes	Not selected	Not selected	Not selected	Not selected	Not selected	Not selected
417	Nedelman, J	1985	Some new thoughts about old malaria models	Math. Biosci.	Section 4D (pages 174-177)	Sect4D	Yes	Yes	Yes	Not selected	It describes or analyzes data from a longitudinal study or from cross-sectional prevalence or sero-prevalence data, or i	NA	It is clearly a priori: the model or formula itself is based on assumptions about the process or mechanisms (e.g. Ross	NA	NA	NA	Not selected	Not selected	Not selected	Not selected	Not selected	Not selected	Not selected	Not selected	Yes	Not selected	Not selected	Yes	Not selected	Not selected	Not selected	decay rate of maternal antibody protection; misdiagnosis probability	Not selected	Not selected	Not selected	Not selected	Yes	Not selected	Not selected	Not selected	Not selected	Not selected	Not selected	Not selected	Not selected	Not selected	Not selected	Not selected	Not selected
418	Nedelman, J	1985	Some new thoughts about some old malaria models	Math. Biosci.	Section 4B (pg 168-171)	Section4B	Yes	Yes	Yes	Not selected	It describes or analyzes data from a longitudinal study or from cross-sectional prevalence or sero-prevalence data, or i	NA	It is clearly a priori: the model or formula itself is based on assumptions about the process or mechanisms (e.g. Ross	NA	NA	NA	Not selected	Not selected	Not selected	Not selected	Not selected	Not selected	Not selected	Not selected	Yes	Not selected	Not selected	Not selected	Not selected	Not selected	Not selected	duration of maternal antibody protection	Not selected	Not selected	Not selected	Not selected	Yes	Not selected	Not selected	Not selected	Not selected	Not selected	Not selected	Not selected	Not selected	Not selected	Not selected	Not selected	Not selected
419	Nasell, I	1986	On superinfection in malaria	IMA Journal Math Appl Med Biol	NA	NA	Yes	Yes	Yes	Not selected	It describes or analyzes data from a longitudinal study or from cross-sectional prevalence or sero-prevalence data, or i	NA	It is clearly a priori: the model or formula itself is based on assumptions about the process or mechanisms (e.g. Ross	NA	NA	NA	Not selected	Not selected	Not selected	Not selected	Not selected	Not selected	Not selected	Not selected	Not selected	Not selected	Not selected	Yes	Not selected	Not selected	Not selected	maximum number of infections (superinfection)	Not selected	Not selected	Not selected	Not selected	Yes	Not selected	Not selected	Not selected	Not selected	Not selected	Not selected	Not selected	Not selected	Not selected	Not selected	Not selected	Not selected
420	Duerr, HP	2005	Determinants of the eradicability of filarial infections: a conceptual approach	Trends in Parasitology	NA	NA	Yes	Yes	Not selected	Not selected	None of the above.	NA	It is clearly a priori: the model or formula itself is based on assumptions about the process or mechanisms (e.g. Ross	NA	NA	NA	Not selected	Not selected	Not selected	Not selected	Not selected	Not selected	Not selected	Not selected	Not selected	Not selected	Not selected	Not selected	Not selected	Not selected	Not selected	NA	Not selected	Not selected	Not selected	Not selected	Not selected	Not selected	Not selected	Not selected	Not selected	Not selected	Not selected	Not selected	Not selected	Not selected	Not selected	Not selected	Not selected
422	Gambhir, M	2008	Complex Ecological Dynamics and Eradicability of the Vector Borne Macroparasitic	PLos One	NOT	Epifil	Yes	Yes	Yes	Not selected	It describes or analyzes data from a longitudinal study or from cross-sectional prevalence or sero-prevalence data, or i	NA	It is clearly a priori: the model or formula itself is based on assumptions about the process or mechanisms (e.g. Ross	NA	NA	NA	Not selected	Not selected	Not selected	Not selected	Not selected	Not selected	Not selected	Not selected	Not selected	Not selected	Not selected	Yes	Not selected	Not selected	Not selected	Larval Development rates	Not selected	Not selected	Not selected	Not selected	Not selected	Not selected	Not selected	Not selected	Not selected	Yes	Not selected	Not selected	Not selected	Not selected	Not selected	Not selected	Not selected
424	Michael, E	2010	Vector Transmission Heterogeneity and the Population Dynamics and Control of	Advances in Experimental Medicine and Biology	NOT	Epifil	Yes	Yes	Yes	Not selected	It discusses or evaluates metrics of transmission.	NA	It is clearly a priori: the model or formula itself is based on assumptions about the process or mechanisms (e.g. Ross	NA	NA	NA	Not selected	Not selected	Not selected	Not selected	Not selected	Not selected	Not selected	Not selected	Yes	Not selected	Not selected	Not selected	Not selected	Not selected	Not selected	NA	Not selected	Not selected	Not selected	Not selected	Not selected	Not selected	Not selected	Yes	Not selected	Not selected	Not selected	Not selected	Not selected	Not selected	Not selected	Not selected	Not selected
425	Michael, E	2010	Transmission Models and Management of Lymphatic Filariasis Elimination	Advances in Experimental Medicine and Biology	NOT	Epifil	Yes	Yes	Yes	Not selected	It describes or analyzes data from a longitudinal study or from cross-sectional prevalence or sero-prevalence data, or i	NA	It is not clearly either one, but the intent of the analysis itself was to understand, quantify, or describe a mechanism	NA	NA	NA	Not selected	Not selected	Not selected	Not selected	Not selected	Not selected	Not selected	Not selected	Yes	Not selected	Not selected	Yes	Not selected	Not selected	Not selected	NA	Yes	Not selected	Not selected	Not selected	Yes	Not selected	Yes	Yes	Not selected	Yes	Yes	Not selected	Not selected	Not selected	Not selected	Not selected	Not selected
426	Michael, E	2007	Epidemiological Modelling for Monitoring and Evaluation of Lymphatic Filariasis Control	Adv Parasitol	NOT	epifil	Yes	Yes	Yes	Not selected	It describes or analyzes data from a longitudinal study or from cross-sectional prevalence or sero-prevalence data, or i	NA	It is not clearly either one, but the intent of the analysis itself was to understand, quantify, or describe a mechanism	NA	NA	NA	Not selected	Not selected	Not selected	Not selected	Not selected	Not selected	Not selected	Not selected	Yes	Yes	Not selected	Yes	Not selected	Not selected	Not selected	Vector biting and disease thresholds	Yes	Not selected	Yes	Not selected	Yes	Yes	Yes	Yes	Not selected	Yes	Yes	Not selected	Not selected	Not selected	Not selected	Not selected	Not selected
429	Adams, B	2006	Modelling the relationship between antibody-dependent enhancement and immunological distance with application to dengue	Journal of Theoretical Biology	NA	NA	Yes	Yes	Not selected	Not selected	None of the above.	NA	It is clearly a priori: the model or formula itself is based on assumptions about the process or mechanisms (e.g. Ross	NA	NA	NA	Not selected	Not selected	Not selected	Not selected	Not selected	Not selected	Not selected	Not selected	Not selected	Not selected	Not selected	Not selected	Not selected	Not selected	Not selected	NA	Not selected	Not selected	Not selected	Not selected	Not selected	Not selected	Not selected	Not selected	Not selected	Not selected	Not selected	Not selected	Not selected	Not selected	Not selected	Not selected	Not selected
431	Adams, B.	2006	Cross-protective immunity can account for the alternating epidemic pattern of	PNAS	14236 (Deterministic Model)	deterministic.model	Yes	Yes	Yes	Not selected	It analyzes a time series.	NA	It is clearly a priori: the model or formula itself is based on assumptions about the process or mechanisms (e.g. Ross	NA	NA	NA	Not selected	Not selected	Not selected	Not selected	Not selected	Not selected	Not selected	Not selected	Not selected	Not selected	Not selected	Yes	Not selected	Not selected	Not selected	NA	Not selected	Not selected	Not selected	Not selected	Not selected	Not selected	Not selected	Not selected	Not selected	Not selected	Yes	Not selected	Not selected	Not selected	Not selected	Not selected	Not selected
432	Adams, B.	2006	Cross-protective immunity can account for thevalternating epidemic pattern of dengue virus	PNAS	14236 (Stochastic Model)	stochastic model	Yes	Yes	Yes	Not selected	It analyzes a time series.	NA	It is clearly a priori: the model or formula itself is based on assumptions about the process or mechanisms (e.g. Ross	NA	NA	NA	Not selected	Not selected	Not selected	Not selected	Not selected	Not selected	Not selected	Not selected	Not selected	Not selected	Not selected	Yes	Not selected	Not selected	Not selected	NA	Not selected	Not selected	Not selected	Not selected	Not selected	Not selected	Not selected	Not selected	Not selected	Not selected	Yes	Not selected	Not selected	Not selected	Not selected	Not selected	Not selected
434	Adams, B.	2009	Man Bites Mosquito: Understanding the Contribution ofHuman Movement to	PLoS One	NA	NA	Yes	Yes	Not selected	Not selected	None of the above.	NA	It is clearly a priori: the model or formula itself is based on assumptions about the process or mechanisms (e.g. Ross	NA	NA	NA	Not selected	Not selected	Not selected	Not selected	Not selected	Not selected	Not selected	Not selected	Not selected	Not selected	Not selected	Not selected	Not selected	Not selected	Not selected	NA	Not selected	Not selected	Not selected	Not selected	Not selected	Not selected	Not selected	Not selected	Not selected	Not selected	Not selected	Not selected	Not selected	Not selected	Not selected	Not selected	Not selected
435	Adams, B.	2010	How important is vertical transmission in mosquitoes for the persistence	Epidemics	NA	NA	Yes	Yes	Not selected	Not selected	It discusses or evaluates metrics of transmission.	NA	It is clearly a priori: the model or formula itself is based on assumptions about the process or mechanisms (e.g. Ross	NA	NA	NA	Not selected	Not selected	Not selected	Not selected	Not selected	Not selected	Not selected	Not selected	Not selected	Not selected	Not selected	Not selected	Not selected	Not selected	Not selected	NA	Not selected	Not selected	Not selected	Not selected	Not selected	Not selected	Not selected	Not selected	Not selected	Not selected	Not selected	Not selected	Not selected	Not selected	Not selected	Not selected	Not selected
436	Bianco, S	2009	Epidemics with multistrain interactions: The interplay between cross immunity and	Chaos	NA	NA	Yes	Yes	Yes	Not selected	None of the above.	NA	It is clearly a priori: the model or formula itself is based on assumptions about the process or mechanisms (e.g. Ross	NA	NA	NA	Not selected	Not selected	Not selected	Not selected	Not selected	Not selected	Not selected	Not selected	Yes	Not selected	Not selected	Yes	Not selected	Not selected	Not selected	NA	Yes	Not selected	Yes	Yes	Yes	Not selected	Not selected	Not selected	Not selected	Yes	Yes	Not selected	Not selected	Not selected	Not selected	Not selected	Not selected
438	Derouich, M.	2006	Dengue fever: Mathematical modelling and computer simulation	Applied Mathematics and Computation	NA	NA	Yes	Yes	Yes	Not selected	None of the above.	NA	It is clearly a priori: the model or formula itself is based on assumptions about the process or mechanisms (e.g. Ross	NA	NA	NA	Not selected	Not selected	Not selected	Not selected	Not selected	Not selected	Not selected	Not selected	Not selected	Not selected	Not selected	Not selected	Not selected	Not selected	Yes	NA	Not selected	Not selected	Not selected	Not selected	Yes	Not selected	Not selected	Not selected	Not selected	Not selected	Yes	Not selected	Not selected	Not selected	Not selected	Not selected	Not selected
440	Derouich, M.	2003	A model of dengue fever	Biomedical Engineering Online	NA	NA	Yes	Yes	Yes	Not selected	None of the above.	NA	It is clearly a priori: the model or formula itself is based on assumptions about the process or mechanisms (e.g. Ross	NA	NA	NA	Not selected	Not selected	Not selected	Not selected	Not selected	Not selected	Not selected	Not selected	Not selected	Not selected	Not selected	Not selected	Not selected	Not selected	Yes	NA	Not selected	Not selected	Not selected	Not selected	Yes	Not selected	Not selected	Not selected	Not selected	Not selected	Yes	Not selected	Not selected	Not selected	Not selected	Not selected	Not selected
441	Esteva, L.	1998	Analysis of a dengue disease transmission model	Mathematical Biosciences	NA	NA	Yes	Yes	Yes	Not selected	None of the above.	NA	It is clearly a priori: the model or formula itself is based on assumptions about the process or mechanisms (e.g. Ross	NA	NA	NA	Not selected	Not selected	Not selected	Not selected	Not selected	Not selected	Not selected	Not selected	Not selected	Not selected	Not selected	Not selected	Not selected	Not selected	Yes	NA	Not selected	Not selected	Not selected	Not selected	Not selected	Not selected	Not selected	Not selected	Not selected	Not selected	Not selected	Not selected	Not selected	Not selected	Not selected	Not selected	Not selected
442	Esteva, L.	2000	Influence of vertical and mechanical transmission on the dynamics of	Mathematical Biosciences	NA	NA	Yes	Yes	Yes	Not selected	None of the above.	NA	It is clearly a priori: the model or formula itself is based on assumptions about the process or mechanisms (e.g. Ross	NA	NA	NA	Not selected	Not selected	Not selected	Not selected	Not selected	Not selected	Not selected	Not selected	Not selected	Not selected	Not selected	Not selected	Not selected	Not selected	Yes	NA	Not selected	Not selected	Not selected	Not selected	Not selected	Not selected	Not selected	Not selected	Not selected	Not selected	Not selected	Not selected	Not selected	Not selected	Not selected	Not selected	Not selected
444	Esteva, L.	2003	Coexistence of different serotypes of dengue virus	Journal of Mathematical Biology	NA	NA	Yes	Yes	Yes	Not selected	None of the above.	NA	It is clearly a priori: the model or formula itself is based on assumptions about the process or mechanisms (e.g. Ross	NA	NA	NA	Not selected	Not selected	Not selected	Not selected	Not selected	Not selected	Not selected	Not selected	Not selected	Not selected	Not selected	Not selected	Not selected	Not selected	Yes	NA	Not selected	Not selected	Not selected	Not selected	Yes	Not selected	Not selected	Not selected	Not selected	Not selected	Yes	Not selected	Not selected	Not selected	Not selected	Not selected	Not selected
446	Feng, Z.	1997	Competitive exclusion in a vector-host model for the dengue fever	Journal of Mathematical Biology	NA	NA	Yes	Yes	Yes	Not selected	None of the above.	NA	It is clearly a priori: the model or formula itself is based on assumptions about the process or mechanisms (e.g. Ross	NA	NA	NA	Not selected	Not selected	Not selected	Not selected	Not selected	Not selected	Not selected	Not selected	Not selected	Not selected	Not selected	Not selected	Not selected	Not selected	Yes	NA	Not selected	Not selected	Not selected	Not selected	Yes	Not selected	Not selected	Not selected	Not selected	Not selected	Yes	Not selected	Not selected	Not selected	Not selected	Not selected	Not selected
447	Ferguson, N.M.	1999	The effect of antibody-dependent enhancement on the transmission dynamics and	Proceedings of the National Academy of Science of the USA	NA	NA	Yes	Yes	Yes	Not selected	It analyzes a time series.	NA	It is clearly a priori: the model or formula itself is based on assumptions about the process or mechanisms (e.g. Ross	NA	NA	NA	Not selected	Not selected	Not selected	Not selected	Not selected	Not selected	Not selected	Not selected	Not selected	Not selected	Not selected	Not selected	Not selected	Not selected	Yes	NA	Not selected	Not selected	Not selected	Not selected	Yes	Not selected	Not selected	Not selected	Not selected	Not selected	Yes	Not selected	Not selected	Not selected	Not selected	Not selected	Not selected
448	Kongnuy, R.	2010	Mathematical Modeling for Dengue Transmission with the Effect of Season	International Journal of Biological and Medical Sciences	NA	NA	Yes	Yes	Not selected	Not selected	It discusses or evaluates metrics of transmission.	NA	It is clearly a priori: the model or formula itself is based on assumptions about the process or mechanisms (e.g. Ross	NA	NA	NA	Not selected	Not selected	Not selected	Not selected	Not selected	Not selected	Not selected	Not selected	Not selected	Not selected	Not selected	Not selected	Not selected	Not selected	Not selected	NA	Not selected	Not selected	Not selected	Not selected	Not selected	Not selected	Not selected	Not selected	Not selected	Not selected	Not selected	Not selected	Not selected	Not selected	Not selected	Not selected	Not selected
449	Craig, MH	1999	A Climate-based Distribution Model of Malaria Transmission in Sub	Parasitology Today	NA	NA	Yes	Yes	Yes	Not selected	It develops and presents a map of the geographical range of a pathogen, the risk of infection, or the potential for tran	NA	It is not clearly either one, but the intent of the analysis itself was to understand, quantify, or describe a mechanism	NA	NA	NA	Not selected	Yes	Not selected	Not selected	Not selected	Not selected	Not selected	Yes	Not selected	Not selected	Not selected	Not selected	Not selected	Not selected	Not selected	NA	Not selected	Not selected	Not selected	Not selected	Not selected	Not selected	Not selected	Not selected	Not selected	Not selected	Not selected	Not selected	Not selected	Not selected	Not selected	Not selected	Not selected
450	Tanser, FC	2003	Potential effect of climate change on malaria transmission inAfrica	Lancet	NA	NA	Yes	Yes	Yes	Not selected	It develops and presents a map of the geographical range of a pathogen, the risk of infection, or the potential for tran	NA	It is not clearly either one, but the intent of the analysis itself was to understand, quantify, or describe a mechanism	NA	NA	NA	Not selected	Yes	Not selected	Not selected	Not selected	Not selected	Not selected	Not selected	Not selected	Not selected	Not selected	Not selected	Not selected	Not selected	Not selected	NA	Not selected	Not selected	Not selected	Not selected	Not selected	Not selected	Not selected	Not selected	Not selected	Not selected	Not selected	Not selected	Not selected	Not selected	Not selected	Not selected	Not selected
451	Gemperli, A	2006	Malaria Mapping Using Transmission Models: Application to Survey Datafrom	American Journal of Epidemiology	NA	NA	Yes	Yes	Yes	Not selected	It develops and presents a map of the geographical range of a pathogen, the risk of infection, or the potential for tran	NA	It is clearly a priori: the model or formula itself is based on assumptions about the process or mechanisms (e.g. Ross	NA	NA	NA	Not selected	Not selected	Not selected	Not selected	Not selected	Not selected	Not selected	Not selected	Not selected	Not selected	Not selected	Not selected	Not selected	Not selected	Yes	NA	Yes	Not selected	Not selected	Not selected	Yes	Yes	Yes	Not selected	Not selected	Not selected	Not selected	Not selected	Yes	Not selected	Not selected	Not selected	Not selected
452	Gething, PW	2010	Climate change and the global malaria recession	Nature	NA	NA	Yes	Yes	Yes	Not selected	It develops and presents a map of the geographical range of a pathogen, the risk of infection, or the potential for tran	NA	It is clearly a priori: the model or formula itself is based on assumptions about the process or mechanisms (e.g. Ross	NA	NA	NA	Not selected	Not selected	Not selected	Not selected	Not selected	Not selected	Yes	Not selected	Not selected	Not selected	Not selected	Not selected	Not selected	Not selected	Not selected	NA	Yes	Not selected	Not selected	Not selected	Not selected	Not selected	Yes	Not selected	Not selected	Yes	Yes	Not selected	Yes	Not selected	Not selected	Not selected	Not selected
454	Rogers, DJ	1993	Vector-borne diseases, models, and glabal change	Lancet	NA	NA	Yes	Yes	Not selected	Not selected	It discusses or evaluates metrics of transmission.	NA	It is clearly a priori: the model or formula itself is based on assumptions about the process or mechanisms (e.g. Ross	NA	NA	NA	Not selected	Not selected	Not selected	Not selected	Not selected	Not selected	Not selected	Not selected	Not selected	Not selected	Not selected	Not selected	Not selected	Not selected	Not selected	NA	Not selected	Not selected	Not selected	Not selected	Not selected	Not selected	Not selected	Not selected	Not selected	Not selected	Not selected	Not selected	Not selected	Not selected	Not selected	Not selected	Not selected
457	Martens, WJM	1995	Climate change and vector borne disease	Global Environmental Change	NA	NA	Yes	Yes	Yes	Not selected	It develops and presents a map of the geographical range of a pathogen, the risk of infection, or the potential for tran	NA	It is clearly a priori: the model or formula itself is based on assumptions about the process or mechanisms (e.g. Ross	NA	NA	NA	Yes	Yes	Yes	Not selected	Not selected	Not selected	Not selected	Yes	Not selected	Not selected	Not selected	Not selected	Not selected	Not selected	Not selected	NA	Not selected	Not selected	Not selected	Not selected	Not selected	Not selected	Not selected	Not selected	Not selected	Not selected	Not selected	Not selected	Not selected	Not selected	Not selected	Not selected	Not selected
458	NA	1999	Climate change and future populations at risk of malaria	Global Environmental Change	NA	NA	Yes	Yes	Yes	Not selected	It develops and presents a map of the geographical range of a pathogen, the risk of infection, or the potential for tran	NA	It is clearly a priori: the model or formula itself is based on assumptions about the process or mechanisms (e.g. Ross	NA	NA	NA	Not selected	Yes	Yes	Not selected	Not selected	Not selected	Not selected	Yes	Not selected	Not selected	Not selected	Not selected	Not selected	Not selected	Not selected	NA	Not selected	Not selected	Not selected	Not selected	Not selected	Not selected	Not selected	Not selected	Not selected	Yes	Not selected	Not selected	Not selected	Not selected	Not selected	Not selected	Not selected
459	Martens, WJM	1995	Potential Impact of Global Climate Change on Malaria Risk	Environmental Health Perspectives	NA	NA	Yes	Yes	Yes	Not selected	It develops and presents a map of the geographical range of a pathogen, the risk of infection, or the potential for tran	NA	It is clearly a priori: the model or formula itself is based on assumptions about the process or mechanisms (e.g. Ross	NA	NA	NA	Yes	Yes	Yes	Not selected	Not selected	Not selected	Not selected	Yes	Not selected	Not selected	Not selected	Not selected	Not selected	Not selected	Not selected	NA	Not selected	Not selected	Not selected	Not selected	Not selected	Not selected	Not selected	Not selected	Not selected	Not selected	Not selected	Not selected	Not selected	Not selected	Not selected	Not selected	Not selected
460	Paajimans, KP	2009	Understanding the link between malaria risk and climate	PNAS	NA	NA	Yes	Yes	Yes	Not selected	NA	It assesses the impact that temperature fluctuations have on parasite development, and subsequently on R0	It is clearly a priori: the model or formula itself is based on assumptions about the process or mechanisms (e.g. Ross	NA	NA	NA	Not selected	Not selected	Not selected	Not selected	Not selected	Not selected	Not selected	Yes	Not selected	Not selected	Not selected	Not selected	Not selected	Not selected	Not selected	NA	Not selected	Not selected	Not selected	Not selected	Not selected	Not selected	Not selected	Not selected	Not selected	Not selected	Yes	Not selected	Not selected	Not selected	Not selected	Not selected	Not selected
461	Hoshen, MB	2004	A weather-driven model of malaria transmission	Malaria Journal	NA	NA	Yes	Yes	Yes	Not selected	It analyzes a time series.	NA	It is clearly a priori: the model or formula itself is based on assumptions about the process or mechanisms (e.g. Ross	NA	NA	NA	Yes	Yes	Yes	Not selected	Not selected	Not selected	Not selected	Yes	Not selected	Not selected	Not selected	Not selected	Not selected	Not selected	Not selected	NA	Yes	Not selected	Not selected	Not selected	Not selected	Not selected	Not selected	Not selected	Not selected	Not selected	Not selected	Not selected	Not selected	Not selected	Not selected	Not selected	Not selected
464	Pongtavornpinyo W	2008	Spread of anti-malarial drug resistance: Mathematical model withimplications for	Malaria Journal	NA	NA	Yes	Yes	Not selected	Not selected	None of the above.	NA	It is clearly a priori: the model or formula itself is based on assumptions about the process or mechanisms (e.g. Ross	NA	NA	NA	Not selected	Not selected	Not selected	Not selected	Not selected	Not selected	Not selected	Not selected	Not selected	Not selected	Not selected	Not selected	Not selected	Not selected	Not selected	NA	Not selected	Not selected	Not selected	Not selected	Not selected	Not selected	Not selected	Not selected	Not selected	Not selected	Not selected	Not selected	Not selected	Not selected	Not selected	Not selected	Not selected
466	Pull, JH	1974	A simple epidemiological model for evaluating the malaria inoculation rate	Bulletin of the World Health Organization	equation 2	simple catalytic	Yes	Yes	Yes	Not selected	It describes or analyzes data from a longitudinal study or from cross-sectional prevalence or sero-prevalence data, or i	NA	It is not clearly either one, but the intent of the analysis itself was to understand, quantify, or describe a mechanism	NA	NA	NA	Not selected	Not selected	Not selected	Not selected	Not selected	Not selected	Not selected	Not selected	Not selected	Not selected	Not selected	Yes	Not selected	Not selected	Not selected	NA	Yes	Not selected	Not selected	Not selected	Yes	Not selected	Yes	Not selected	Not selected	Not selected	Not selected	Not selected	Not selected	Not selected	Not selected	Not selected	Not selected
468	Drakeley, CJ	2005	Estimating medium- and long-term trends in malaria transmission	Proceedings of the National Academy of Sciences	NA	NA	Yes	Yes	Yes	Not selected	It describes or analyzes data from a longitudinal study or from cross-sectional prevalence or sero-prevalence data, or i	NA	It is not clearly either one, but the intent of the analysis itself was to understand, quantify, or describe a mechanism	NA	NA	NA	Not selected	Not selected	Not selected	Not selected	Not selected	Not selected	Not selected	Not selected	Not selected	Not selected	Not selected	Not selected	Not selected	Not selected	Yes	NA	Not selected	Yes	Not selected	Not selected	Not selected	Not selected	Not selected	Not selected	Not selected	Not selected	Not selected	Not selected	Not selected	Not selected	Not selected	Not selected	Not selected
471	Smith, T	2001	Associations of peak shifts in age-prevalence for human malarias with bednet coverage	Transactions of the Royal Society of Tropical Medicine and Hygiene	NA	NA	Yes	Yes	Yes	Not selected	It describes or analyzes data from a longitudinal study or from cross-sectional prevalence or sero-prevalence data, or i	NA	It is clearly a priori: the model or formula itself is based on assumptions about the process or mechanisms (e.g. Ross	NA	NA	NA	Not selected	Not selected	Not selected	Not selected	Not selected	Not selected	Not selected	Not selected	Not selected	Not selected	Yes	Yes	Not selected	Not selected	Not selected	NA	Yes	Not selected	Not selected	Not selected	Yes	Not selected	Yes	Not selected	Not selected	Not selected	Not selected	Not selected	Not selected	Not selected	Not selected	Not selected	Not selected
472	Aguiar, M	2008	Torus bifurcations, isolas and chaotic attractors in a simple dengue	International Journal of Computer Mathematics	NA	NA	Yes	Yes	Not selected	Not selected	It discusses or evaluates metrics of transmission.	NA	It is clearly a priori: the model or formula itself is based on assumptions about the process or mechanisms (e.g. Ross	NA	NA	NA	Not selected	Not selected	Not selected	Not selected	Not selected	Not selected	Not selected	Not selected	Not selected	Not selected	Not selected	Not selected	Not selected	Not selected	Not selected	NA	Not selected	Not selected	Not selected	Not selected	Not selected	Not selected	Not selected	Not selected	Not selected	Not selected	Not selected	Not selected	Not selected	Not selected	Not selected	Not selected	Not selected
473	Smith	2004	Statics and dynamics of malaria infection in Anopheles mosquitoes	Malaria J	NA	NA	Yes	Yes	Not selected	Not selected	None of the above.	NA	It is clearly a priori: the model or formula itself is based on assumptions about the process or mechanisms (e.g. Ross	NA	NA	NA	Not selected	Not selected	Not selected	Not selected	Not selected	Not selected	Not selected	Not selected	Not selected	Not selected	Not selected	Not selected	Not selected	Not selected	Not selected	NA	Not selected	Not selected	Not selected	Not selected	Not selected	Not selected	Not selected	Not selected	Not selected	Not selected	Not selected	Not selected	Not selected	Not selected	Not selected	Not selected	Not selected
475	Ang, KC	2000	Modelling the spread of Dengue in Singapore	Conference Proceedings for The 5th Asian Technology Conference in Mathematics	NA	NA	Yes	Yes	Not selected	Not selected	None of the above.	NA	It is clearly a priori: the model or formula itself is based on assumptions about the process or mechanisms (e.g. Ross	NA	NA	NA	Not selected	Not selected	Not selected	Not selected	Not selected	Not selected	Not selected	Not selected	Not selected	Not selected	Not selected	Not selected	Not selected	Not selected	Not selected	NA	Not selected	Not selected	Not selected	Not selected	Not selected	Not selected	Not selected	Not selected	Not selected	Not selected	Not selected	Not selected	Not selected	Not selected	Not selected	Not selected	Not selected
476	Dobson, A	2001	Emerging infectious pathogens of wildlife	Philosophical Transactions of the Royal Society of London B	1009	quasi-direct	Yes	Yes	Not selected	Not selected	It discusses or evaluates metrics of transmission.	NA	It is clearly a priori: the model or formula itself is based on assumptions about the process or mechanisms (e.g. Ross	NA	NA	NA	Not selected	Not selected	Not selected	Not selected	Not selected	Not selected	Not selected	Not selected	Not selected	Not selected	Not selected	Not selected	Not selected	Not selected	Not selected	NA	Not selected	Not selected	Not selected	Not selected	Not selected	Not selected	Not selected	Not selected	Not selected	Not selected	Not selected	Not selected	Not selected	Not selected	Not selected	Not selected	Not selected
477	Dobson, A	2001	Emerging infectious pathogens of wildlife	Philosophical Transactions of the Royal Society of London B	1010	explicit mosquito	Yes	Yes	Not selected	Not selected	It discusses or evaluates metrics of transmission.	NA	It is clearly a priori: the model or formula itself is based on assumptions about the process or mechanisms (e.g. Ross	NA	NA	NA	Not selected	Not selected	Not selected	Not selected	Not selected	Not selected	Not selected	Not selected	Not selected	Not selected	Not selected	Not selected	Not selected	Not selected	Not selected	NA	Not selected	Not selected	Not selected	Not selected	Not selected	Not selected	Not selected	Not selected	Not selected	Not selected	Not selected	Not selected	Not selected	Not selected	Not selected	Not selected	Not selected
478	Kawaguchi, I	2003	Why are dengue virus serotypes so distantly related?	Proceedings of the Royal Society B	NA	NA	Yes	Yes	Not selected	Not selected	It discusses or evaluates metrics of transmission.	NA	It is clearly a priori: the model or formula itself is based on assumptions about the process or mechanisms (e.g. Ross	NA	NA	NA	Not selected	Not selected	Not selected	Not selected	Not selected	Not selected	Not selected	Not selected	Not selected	Not selected	Not selected	Not selected	Not selected	Not selected	Not selected	NA	Not selected	Not selected	Not selected	Not selected	Not selected	Not selected	Not selected	Not selected	Not selected	Not selected	Not selected	Not selected	Not selected	Not selected	Not selected	Not selected	Not selected
479	Arino, J	2007	Effect of pathogen-resistant vectors on the transmission dynamics of a	Journal of Biological dynamics	NA	NA	Yes	Yes	Not selected	Not selected	It discusses or evaluates metrics of transmission.	NA	It is clearly a priori: the model or formula itself is based on assumptions about the process or mechanisms (e.g. Ross	NA	NA	NA	Not selected	Not selected	Not selected	Not selected	Not selected	Not selected	Not selected	Not selected	Not selected	Not selected	Not selected	Not selected	Not selected	Not selected	Not selected	NA	Not selected	Not selected	Not selected	Not selected	Not selected	Not selected	Not selected	Not selected	Not selected	Not selected	Not selected	Not selected	Not selected	Not selected	Not selected	Not selected	Not selected
480	Koella, JC	1991	One the use of mathematical models of malaria transmission	Acta Tropica	19-21	Appendix A: Ross-Macdonald model	Yes	Yes	Not selected	Not selected	It discusses or evaluates metrics of transmission.	NA	It is clearly a priori: the model or formula itself is based on assumptions about the process or mechanisms (e.g. Ross	NA	NA	NA	Not selected	Not selected	Not selected	Not selected	Not selected	Not selected	Not selected	Not selected	Not selected	Not selected	Not selected	Not selected	Not selected	Not selected	Not selected	NA	Not selected	Not selected	Not selected	Not selected	Not selected	Not selected	Not selected	Not selected	Not selected	Not selected	Not selected	Not selected	Not selected	Not selected	Not selected	Not selected	Not selected
481	Koella, JC	1991	One the use of mathematical models of malaria transmission	Acta Tropica	21-22	Appendix B: Model incorporating variability	Yes	Yes	Not selected	Not selected	It discusses or evaluates metrics of transmission.	NA	It is clearly a priori: the model or formula itself is based on assumptions about the process or mechanisms (e.g. Ross	NA	NA	NA	Not selected	Not selected	Not selected	Not selected	Not selected	Not selected	Not selected	Not selected	Not selected	Not selected	Not selected	Not selected	Not selected	Not selected	Not selected	NA	Not selected	Not selected	Not selected	Not selected	Not selected	Not selected	Not selected	Not selected	Not selected	Not selected	Not selected	Not selected	Not selected	Not selected	Not selected	Not selected	Not selected
482	Koella, JC	1991	One the use of mathematical models of malaria transmission	Acta Tropica	22	Appendix C: General model of immunity	Yes	Yes	Not selected	Not selected	It discusses or evaluates metrics of transmission.	NA	It is clearly a priori: the model or formula itself is based on assumptions about the process or mechanisms (e.g. Ross	NA	NA	NA	Not selected	Not selected	Not selected	Not selected	Not selected	Not selected	Not selected	Not selected	Not selected	Not selected	Not selected	Not selected	Not selected	Not selected	Not selected	NA	Not selected	Not selected	Not selected	Not selected	Not selected	Not selected	Not selected	Not selected	Not selected	Not selected	Not selected	Not selected	Not selected	Not selected	Not selected	Not selected	Not selected
483	Koella, JC	1991	On the use of mathematical models of malaria transmission	Acta Tropica	22-23	Appendix D: Model of asexual stage vaccine	Yes	Yes	Not selected	Not selected	It discusses or evaluates metrics of transmission.	NA	It is clearly a priori: the model or formula itself is based on assumptions about the process or mechanisms (e.g. Ross	NA	NA	NA	Not selected	Not selected	Not selected	Not selected	Not selected	Not selected	Not selected	Not selected	Not selected	Not selected	Not selected	Not selected	Not selected	Not selected	Not selected	NA	Not selected	Not selected	Not selected	Not selected	Not selected	Not selected	Not selected	Not selected	Not selected	Not selected	Not selected	Not selected	Not selected	Not selected	Not selected	Not selected	Not selected
484	Koella, JC	1991	On the use of mathematical models of malaria transmission	Acta Tropica	23-24	Appendix E: Model of transmission-blocking vaccine	Yes	Yes	Not selected	Not selected	It discusses or evaluates metrics of transmission.	NA	It is clearly a priori: the model or formula itself is based on assumptions about the process or mechanisms (e.g. Ross	NA	NA	NA	Not selected	Not selected	Not selected	Not selected	Not selected	Not selected	Not selected	Not selected	Not selected	Not selected	Not selected	Not selected	Not selected	Not selected	Not selected	NA	Not selected	Not selected	Not selected	Not selected	Not selected	Not selected	Not selected	Not selected	Not selected	Not selected	Not selected	Not selected	Not selected	Not selected	Not selected	Not selected	Not selected
485	Dietz, K	1974	A malaria model tested in the African savannah	Bulletin of the World Health Organization	NA	NA	Yes	Yes	Yes	Not selected	It describes or analyzes data from a longitudinal study or from cross-sectional prevalence or sero-prevalence data, or i	NA	It is clearly a priori: the model or formula itself is based on assumptions about the process or mechanisms (e.g. Ross	NA	NA	NA	Not selected	Not selected	Not selected	Not selected	Not selected	Not selected	Not selected	Not selected	Yes	Not selected	Not selected	Yes	Not selected	Not selected	Not selected	NA	Yes	Not selected	Not selected	Not selected	Not selected	Yes	Not selected	Not selected	Not selected	Not selected	Not selected	Not selected	Not selected	Not selected	Not selected	Not selected	Not selected
487	Dietz, K	1988	Mathematical models for transmission and control of malaria	Principles and Practice of Malaria	Appendix B	The Ross Model with Vital Dynamics	Yes	Yes	Not selected	Not selected	It discusses or evaluates metrics of transmission.	NA	It is clearly a priori: the model or formula itself is based on assumptions about the process or mechanisms (e.g. Ross	NA	NA	NA	Not selected	Not selected	Not selected	Not selected	Not selected	Not selected	Not selected	Not selected	Not selected	Not selected	Not selected	Not selected	Not selected	Not selected	Not selected	NA	Not selected	Not selected	Not selected	Not selected	Not selected	Not selected	Not selected	Not selected	Not selected	Not selected	Not selected	Not selected	Not selected	Not selected	Not selected	Not selected	Not selected
488	Dietz, K	1988	Mathematical models for transmission and control of malaria	Principles and Practice of Malaria	Appendix C	Appendix C	Yes	Yes	Not selected	Not selected	It discusses or evaluates metrics of transmission.	NA	It is clearly a priori: the model or formula itself is based on assumptions about the process or mechanisms (e.g. Ross	NA	NA	NA	Not selected	Not selected	Not selected	Not selected	Not selected	Not selected	Not selected	Not selected	Not selected	Not selected	Not selected	Not selected	Not selected	Not selected	Not selected	NA	Not selected	Not selected	Not selected	Not selected	Not selected	Not selected	Not selected	Not selected	Not selected	Not selected	Not selected	Not selected	Not selected	Not selected	Not selected	Not selected	Not selected
489	Lord, CC	2001	Simulaiton Studies of St. Louis Encephalitis Virus in South Florida	Vector Borne and Zoonotic DIseases	303-	Model II	Yes	Yes	Yes	Not selected	None of the above.	NA	It is clearly a priori: the model or formula itself is based on assumptions about the process or mechanisms (e.g. Ross	NA	NA	NA	Yes	Yes	Yes	Yes	Not selected	Not selected	Yes	Yes	Yes	Not selected	Not selected	Yes	Not selected	Not selected	Not selected	NA	Yes	Not selected	Not selected	Not selected	Yes	Yes	Yes	Yes	Yes	Yes	Yes	Not selected	Not selected	Not selected	Not selected	Not selected	Not selected
490	Shi, H.	2008	An SIS model with infective medium on complex networks	Physica A	2135	SF	Yes	Yes	Not selected	Not selected	None of the above.	NA	It is clearly a priori: the model or formula itself is based on assumptions about the process or mechanisms (e.g. Ross	NA	NA	NA	Not selected	Not selected	Not selected	Not selected	Not selected	Not selected	Not selected	Not selected	Not selected	Not selected	Not selected	Not selected	Not selected	Not selected	Not selected	NA	Not selected	Not selected	Not selected	Not selected	Not selected	Not selected	Not selected	Not selected	Not selected	Not selected	Not selected	Not selected	Not selected	Not selected	Not selected	Not selected	Not selected
491	Kenkre, VM	2005	A Theoretical Framework for the Analysis of the West Nile	Computers and Mathematics with Applications	Section 4	AK spatial model	Yes	Yes	Not selected	Not selected	NA	briefly mentions a spatial extension of their model, but NO ANALYSIS	It is clearly a priori: the model or formula itself is based on assumptions about the process or mechanisms (e.g. Ross	NA	NA	NA	Not selected	Not selected	Not selected	Not selected	Not selected	Not selected	Not selected	Not selected	Not selected	Not selected	Not selected	Not selected	Not selected	Not selected	Not selected	NA	Not selected	Not selected	Not selected	Not selected	Not selected	Not selected	Not selected	Not selected	Not selected	Not selected	Not selected	Not selected	Not selected	Not selected	Not selected	Not selected	Not selected
492	Dietz, K	1980	Models for vector-borne parasitic diseases	Vito Volterra Symposium on Mathematical Models in Biology	266	Prevalence and Density	Yes	Yes	Yes	Not selected	It discusses or evaluates metrics of transmission.	NA	It is clearly a priori: the model or formula itself is based on assumptions about the process or mechanisms (e.g. Ross	NA	NA	NA	Not selected	Not selected	Not selected	Not selected	Not selected	Not selected	Not selected	Not selected	Not selected	Not selected	Not selected	Not selected	Not selected	Not selected	Yes	NA	Not selected	Not selected	Not selected	Not selected	Not selected	Not selected	Not selected	Not selected	Not selected	Not selected	Not selected	Not selected	Not selected	Not selected	Not selected	Not selected	Not selected
493	Bacaer	2007	Approximation of the basic reproduction number R0 for vector-borne diseases	Bulletin of Mathematicl Biology	Section 4.1	Malaria	Yes	Yes	Not selected	Not selected	None of the above.	NA	It is clearly a priori: the model or formula itself is based on assumptions about the process or mechanisms (e.g. Ross	NA	NA	NA	Not selected	Not selected	Not selected	Not selected	Not selected	Not selected	Not selected	Not selected	Not selected	Not selected	Not selected	Not selected	Not selected	Not selected	Not selected	NA	Not selected	Not selected	Not selected	Not selected	Not selected	Not selected	Not selected	Not selected	Not selected	Not selected	Not selected	Not selected	Not selected	Not selected	Not selected	Not selected	Not selected
494	Kingsolver, JG	1987	Mosquito host choice and the epidemiology of malaria	The American Naturlist	P. 817	Switching-Behavior Model	Yes	Yes	Not selected	Not selected	It discusses or evaluates metrics of transmission.	NA	It is clearly a priori: the model or formula itself is based on assumptions about the process or mechanisms (e.g. Ross	NA	NA	NA	Not selected	Not selected	Not selected	Not selected	Not selected	Not selected	Not selected	Not selected	Not selected	Not selected	Not selected	Not selected	Not selected	Not selected	Not selected	NA	Not selected	Not selected	Not selected	Not selected	Not selected	Not selected	Not selected	Not selected	Not selected	Not selected	Not selected	Not selected	Not selected	Not selected	Not selected	Not selected	Not selected
495	Kingsolver, JG	1987	Mosquito host choice and the epidemiology of malaria	The American Naturalist	P. 813	Consistent Host-Preference Model	Yes	Yes	Not selected	Not selected	It discusses or evaluates metrics of transmission.	NA	It is clearly a priori: the model or formula itself is based on assumptions about the process or mechanisms (e.g. Ross	NA	NA	NA	Not selected	Not selected	Not selected	Not selected	Not selected	Not selected	Not selected	Not selected	Not selected	Not selected	Not selected	Not selected	Not selected	Not selected	Not selected	NA	Not selected	Not selected	Not selected	Not selected	Not selected	Not selected	Not selected	Not selected	Not selected	Not selected	Not selected	Not selected	Not selected	Not selected	Not selected	Not selected	Not selected
496	Kingsolver, JG	1987	Mosquito Host Choice and the Epidemiology of Malaria	The American Naturlist	P. 820	Increasing-Host-Preference Model	Yes	Yes	Not selected	Not selected	It discusses or evaluates metrics of transmission.	NA	It is clearly a priori: the model or formula itself is based on assumptions about the process or mechanisms (e.g. Ross	NA	NA	NA	Not selected	Not selected	Not selected	Not selected	Not selected	Not selected	Not selected	Not selected	Not selected	Not selected	Not selected	Not selected	Not selected	Not selected	Not selected	NA	Not selected	Not selected	Not selected	Not selected	Not selected	Not selected	Not selected	Not selected	Not selected	Not selected	Not selected	Not selected	Not selected	Not selected	Not selected	Not selected	Not selected
498	Smith, DL	2007	Standardizing estimates of the Plasmodium falciparum parasite rate	Malaria J	Page 3, Garki Model	Garki Model	Yes	Yes	Yes	Not selected	It describes or analyzes data from a longitudinal study or from cross-sectional prevalence or sero-prevalence data, or i	NA	It is clearly a priori: the model or formula itself is based on assumptions about the process or mechanisms (e.g. Ross	NA	NA	NA	Not selected	Not selected	Not selected	Not selected	Not selected	Not selected	Not selected	Not selected	Not selected	Not selected	Not selected	Not selected	Not selected	Not selected	Yes	NA	Yes	Not selected	Not selected	Not selected	Not selected	Not selected	Not selected	Not selected	Not selected	Not selected	Not selected	Not selected	Not selected	Not selected	Not selected	Not selected	Not selected
499	Smith, DL	2005	The entomological inoculation rate and Plasmodium falciparum infection in African children	Nature	Eq 2	SIS	Yes	Yes	Not selected	Not selected	It discusses or evaluates metrics of transmission.	NA	It is clearly a priori: the model or formula itself is based on assumptions about the process or mechanisms (e.g. Ross	NA	NA	NA	Not selected	Not selected	Not selected	Not selected	Not selected	Not selected	Not selected	Not selected	Not selected	Not selected	Not selected	Not selected	Not selected	Not selected	Not selected	NA	Not selected	Not selected	Not selected	Not selected	Not selected	Not selected	Not selected	Not selected	Not selected	Not selected	Not selected	Not selected	Not selected	Not selected	Not selected	Not selected	Not selected
500	Smith, DL	2005	The entomological inoculation rate and Plasmodium falciparum infection in African children	Nature	Eq 3	SIoS	Yes	Yes	Yes	Not selected	It discusses or evaluates metrics of transmission.	NA	It is clearly a priori: the model or formula itself is based on assumptions about the process or mechanisms (e.g. Ross	NA	NA	NA	Not selected	Not selected	Not selected	Not selected	Not selected	Not selected	Yes	Not selected	Not selected	Not selected	Not selected	Not selected	Not selected	Not selected	Not selected	NA	Yes	Not selected	Not selected	Not selected	Not selected	Not selected	Yes	Not selected	Not selected	Not selected	Not selected	Not selected	Not selected	Not selected	Not selected	Not selected	Not selected
501	Smith, DL	2005	The entomological inoculation rate and Plasmodium falciparum infection in African children	Nature	Eq 4-5	SIoS-het	Yes	Yes	Yes	Not selected	It discusses or evaluates metrics of transmission.	NA	It is clearly a priori: the model or formula itself is based on assumptions about the process or mechanisms (e.g. Ross	NA	NA	NA	Not selected	Not selected	Not selected	Not selected	Not selected	Not selected	Yes	Not selected	Not selected	Not selected	Not selected	Not selected	Not selected	Not selected	Not selected	NA	Yes	Not selected	Not selected	Not selected	Not selected	Not selected	Yes	Not selected	Not selected	Not selected	Not selected	Not selected	Not selected	Not selected	Not selected	Not selected	Not selected
502	Smith, DL	2005	The entomological inoculation rate and Plasmodium falciparum infection in African children	Nature	Eq 6	SIRS	Yes	Yes	Yes	Not selected	It discusses or evaluates metrics of transmission.	NA	It is clearly a priori: the model or formula itself is based on assumptions about the process or mechanisms (e.g. Ross	NA	NA	NA	Not selected	Not selected	Not selected	Not selected	Not selected	Not selected	Yes	Not selected	Not selected	Not selected	Not selected	Not selected	Not selected	Not selected	Not selected	NA	Yes	Not selected	Not selected	Not selected	Not selected	Not selected	Yes	Not selected	Not selected	Not selected	Not selected	Not selected	Not selected	Not selected	Not selected	Not selected	Not selected
503	Smith, DL	2005	The entomological inoculation rate and Plasmodium falciparum infection in African children	Nature	Eqs 7	SIRS-het	Yes	Yes	Yes	Not selected	It discusses or evaluates metrics of transmission.	NA	It is clearly a priori: the model or formula itself is based on assumptions about the process or mechanisms (e.g. Ross	NA	NA	NA	Not selected	Not selected	Not selected	Not selected	Not selected	Not selected	Yes	Not selected	Not selected	Not selected	Not selected	Not selected	Not selected	Not selected	Not selected	NA	Yes	Not selected	Not selected	Not selected	Not selected	Not selected	Yes	Not selected	Not selected	Not selected	Not selected	Not selected	Not selected	Not selected	Not selected	Not selected	Not selected
504	Pull, JH	1974	A simple epidemiological model for evaluating the malaria inoculation rate	Bulletin of the World Health Organization	equation 4	catalytic model with recovery	Yes	Yes	Yes	Not selected	It describes or analyzes data from a longitudinal study or from cross-sectional prevalence or sero-prevalence data, or i	NA	It is not clearly either one, but the intent of the analysis itself was to understand, quantify, or describe a mechanism	NA	NA	NA	Not selected	Not selected	Not selected	Not selected	Not selected	Not selected	Not selected	Not selected	Not selected	Not selected	Not selected	Yes	Not selected	Not selected	Not selected	NA	Yes	Not selected	Not selected	Not selected	Yes	Not selected	Yes	Not selected	Not selected	Not selected	Not selected	Not selected	Not selected	Not selected	Not selected	Not selected	Not selected
505	Aron, J	1982	The Population Dynamics of Malaria	Population Dynamics and Infectious Disease	5.4	5.4	Yes	Yes	Not selected	Not selected	None of the above.	NA	It is clearly a priori: the model or formula itself is based on assumptions about the process or mechanisms (e.g. Ross	NA	NA	NA	Not selected	Not selected	Not selected	Not selected	Not selected	Not selected	Not selected	Not selected	Not selected	Not selected	Not selected	Not selected	Not selected	Not selected	Not selected	NA	Not selected	Not selected	Not selected	Not selected	Not selected	Not selected	Not selected	Not selected	Not selected	Not selected	Not selected	Not selected	Not selected	Not selected	Not selected	Not selected	Not selected
506	Aron, J	1982	The population dynamics of malaria	Population Dynamics of Malaria	5.3	5.3	Yes	Yes	Not selected	Not selected	None of the above.	NA	It is clearly a priori: the model or formula itself is based on assumptions about the process or mechanisms (e.g. Ross	NA	NA	NA	Not selected	Not selected	Not selected	Not selected	Not selected	Not selected	Not selected	Not selected	Not selected	Not selected	Not selected	Not selected	Not selected	Not selected	Not selected	NA	Not selected	Not selected	Not selected	Not selected	Not selected	Not selected	Not selected	Not selected	Not selected	Not selected	Not selected	Not selected	Not selected	Not selected	Not selected	Not selected	Not selected
507	Aron,J	1982	The population dynamics of malaria	Population Dynamics and Infectious Disease	5.8.1	5.8-SIR	Yes	Yes	Not selected	Not selected	None of the above.	NA	It is clearly a priori: the model or formula itself is based on assumptions about the process or mechanisms (e.g. Ross	NA	NA	NA	Not selected	Not selected	Not selected	Not selected	Not selected	Not selected	Not selected	Not selected	Not selected	Not selected	Not selected	Not selected	Not selected	Not selected	Not selected	NA	Not selected	Not selected	Not selected	Not selected	Not selected	Not selected	Not selected	Not selected	Not selected	Not selected	Not selected	Not selected	Not selected	Not selected	Not selected	Not selected	Not selected
508	Dietz, K	1988	Mathematical models for transmission and control of malaria	Principles and Practice of Malaria	Appendix D	Heterogeneous Contact Rates	Yes	Yes	Not selected	Not selected	It discusses or evaluates metrics of transmission.	NA	It is clearly a priori: the model or formula itself is based on assumptions about the process or mechanisms (e.g. Ross	NA	NA	NA	Not selected	Not selected	Not selected	Not selected	Not selected	Not selected	Not selected	Not selected	Not selected	Not selected	Not selected	Not selected	Not selected	Not selected	Not selected	NA	Not selected	Not selected	Not selected	Not selected	Not selected	Not selected	Not selected	Not selected	Not selected	Not selected	Not selected	Not selected	Not selected	Not selected	Not selected	Not selected	Not selected
509	Ross, A	2008	Modelling the epidemiological impact of intermittent preventive treatment against malaria	PLoS One	2	Model 2 (Alt time for SP)	Yes	Yes	Not selected	Not selected	It discusses or evaluates metrics of transmission.	NA	It is clearly a priori: the model or formula itself is based on assumptions about the process or mechanisms (e.g. Ross	NA	NA	NA	Not selected	Not selected	Not selected	Not selected	Not selected	Not selected	Not selected	Not selected	Not selected	Not selected	Not selected	Not selected	Not selected	Not selected	Not selected	NA	Not selected	Not selected	Not selected	Not selected	Not selected	Not selected	Not selected	Not selected	Not selected	Not selected	Not selected	Not selected	Not selected	Not selected	Not selected	Not selected	Not selected
510	Ross, A	2008	Modelling the epidemiological impact of intermittent preventive treatment against malaria	PLoS One	3	Model 4 (High Parasite)	Yes	Yes	Not selected	Not selected	It discusses or evaluates metrics of transmission.	NA	It is clearly a priori: the model or formula itself is based on assumptions about the process or mechanisms (e.g. Ross	NA	NA	NA	Not selected	Not selected	Not selected	Not selected	Not selected	Not selected	Not selected	Not selected	Not selected	Not selected	Not selected	Not selected	Not selected	Not selected	Not selected	NA	Not selected	Not selected	Not selected	Not selected	Not selected	Not selected	Not selected	Not selected	Not selected	Not selected	Not selected	Not selected	Not selected	Not selected	Not selected	Not selected	Not selected
511	Ross, A	2008	Modelling the epidemiological impact of intermittent preventive treatment against malaria	PLoS One	3	Model 5 (Stimulating immunity)	Yes	Yes	Not selected	Not selected	It discusses or evaluates metrics of transmission.	NA	It is clearly a priori: the model or formula itself is based on assumptions about the process or mechanisms (e.g. Ross	NA	NA	NA	Not selected	Not selected	Not selected	Not selected	Not selected	Not selected	Not selected	Not selected	Not selected	Not selected	Not selected	Not selected	Not selected	Not selected	Not selected	NA	Not selected	Not selected	Not selected	Not selected	Not selected	Not selected	Not selected	Not selected	Not selected	Not selected	Not selected	Not selected	Not selected	Not selected	Not selected	Not selected	Not selected
512	Smith, DL	2009	Endemicity response timelines for Plasmodium falciparum elimination	Malaria Journal	SI page 2	The Queuing Model	Yes	Yes	Not selected	Not selected	None of the above.	NA	It is clearly a priori: the model or formula itself is based on assumptions about the process or mechanisms (e.g. Ross	NA	NA	NA	Not selected	Not selected	Not selected	Not selected	Not selected	Not selected	Not selected	Not selected	Not selected	Not selected	Not selected	Not selected	Not selected	Not selected	Not selected	NA	Not selected	Not selected	Not selected	Not selected	Not selected	Not selected	Not selected	Not selected	Not selected	Not selected	Not selected	Not selected	Not selected	Not selected	Not selected	Not selected	Not selected
513	Smith, DL	2009	Endemicity response timelines for Plasmodium falciparum elimination	Malaria Journal	SI page 4	Multiplicity of Infection and Heterogeneous Biting	Yes	Yes	Not selected	Not selected	None of the above.	NA	It is clearly a priori: the model or formula itself is based on assumptions about the process or mechanisms (e.g. Ross	NA	NA	NA	Not selected	Not selected	Not selected	Not selected	Not selected	Not selected	Not selected	Not selected	Not selected	Not selected	Not selected	Not selected	Not selected	Not selected	Not selected	NA	Not selected	Not selected	Not selected	Not selected	Not selected	Not selected	Not selected	Not selected	Not selected	Not selected	Not selected	Not selected	Not selected	Not selected	Not selected	Not selected	Not selected
514	Smith, DL	2009	Endemicity response timelines for Plasmodium falciparum elimination	Malaria Journal	SI page 7	Stochastic Ross-Macdonald Model	Yes	Yes	Not selected	Not selected	None of the above.	NA	It is clearly a priori: the model or formula itself is based on assumptions about the process or mechanisms (e.g. Ross	NA	NA	NA	Not selected	Not selected	Not selected	Not selected	Not selected	Not selected	Not selected	Not selected	Not selected	Not selected	Not selected	Not selected	Not selected	Not selected	Not selected	NA	Not selected	Not selected	Not selected	Not selected	Not selected	Not selected	Not selected	Not selected	Not selected	Not selected	Not selected	Not selected	Not selected	Not selected	Not selected	Not selected	Not selected
515	Smith, DL	2009	Endemicity response timelines for Plasmodium falciparum elimination	Malaria Journal	SI page 8	Stage-Structured Infections	Yes	Yes	Not selected	Not selected	None of the above.	NA	It is clearly a priori: the model or formula itself is based on assumptions about the process or mechanisms (e.g. Ross	NA	NA	NA	Not selected	Not selected	Not selected	Not selected	Not selected	Not selected	Not selected	Not selected	Not selected	Not selected	Not selected	Not selected	Not selected	Not selected	Not selected	NA	Not selected	Not selected	Not selected	Not selected	Not selected	Not selected	Not selected	Not selected	Not selected	Not selected	Not selected	Not selected	Not selected	Not selected	Not selected	Not selected	Not selected
516	Bartley	2002	The seasonal pattern of dengue in endemic areas: mathematical models	Transactions of the Royal Society of Tropical Medicine and Hygiene	NA	NA	Yes	Yes	Yes	Not selected	It describes or analyzes data from a longitudinal study or from cross-sectional prevalence or sero-prevalence data, or i	NA	It is clearly a priori: the model or formula itself is based on assumptions about the process or mechanisms (e.g. Ross	NA	NA	NA	Not selected	Not selected	Yes	Not selected	Not selected	Not selected	Not selected	Not selected	Yes	Not selected	Not selected	Not selected	Not selected	Not selected	Not selected	NA	Not selected	Not selected	Not selected	Not selected	Not selected	Not selected	Not selected	Not selected	Not selected	Not selected	Not selected	Not selected	Not selected	Not selected	Not selected	Not selected	Not selected
517	Sota,T	1992	Variable host selection by mosquitoes and the dynamics of mosquito-borne diseases	[in Japanese???]	3	Ro	Yes	Yes	Yes	Not selected	It discusses or evaluates metrics of transmission.	NA	It is clearly a priori: the model or formula itself is based on assumptions about the process or mechanisms (e.g. Ross	NA	NA	NA	Not selected	Not selected	Not selected	Yes	Not selected	Not selected	Yes	Not selected	Not selected	Not selected	Not selected	Not selected	Not selected	Not selected	Not selected	NA	Not selected	Not selected	Not selected	Not selected	Not selected	Yes	Not selected	Not selected	Not selected	Yes	Not selected	Not selected	Not selected	Not selected	Not selected	Not selected	Not selected
523	Billings, L	2007	Instabilities in multiserotype disease models with antibody-dependent enhancement	Journal of Theoretical Biology	NA	NA	Yes	Yes	Yes	Not selected	None of the above.	NA	It is clearly a priori: the model or formula itself is based on assumptions about the process or mechanisms (e.g. Ross	NA	NA	NA	Not selected	Not selected	Not selected	Not selected	Not selected	Not selected	Not selected	Not selected	Yes	Not selected	Not selected	Not selected	Not selected	Not selected	Not selected	NA	Yes	Not selected	Yes	Yes	Yes	Not selected	Not selected	Not selected	Yes	Yes	Yes	Not selected	Not selected	Not selected	Not selected	Not selected	Not selected
524	Billings, L	2008	Vaccinations in disease models with antibody-dependent enhancement	Mathematical Biosciences	NA	NA	Yes	Yes	Not selected	Not selected	None of the above.	NA	It is clearly a priori: the model or formula itself is based on assumptions about the process or mechanisms (e.g. Ross	NA	NA	NA	Not selected	Not selected	Not selected	Not selected	Not selected	Not selected	Not selected	Not selected	Not selected	Not selected	Not selected	Not selected	Not selected	Not selected	Not selected	NA	Not selected	Not selected	Not selected	Not selected	Not selected	Not selected	Not selected	Not selected	Not selected	Not selected	Not selected	Not selected	Not selected	Not selected	Not selected	Not selected	Not selected
527	Cummings, DAT	2005	Dynamic effects of antibody-dependent enhancement on the fitness of viruses	PNAS	NA	NA	Yes	Yes	Yes	Not selected	None of the above.	NA	It is clearly a priori: the model or formula itself is based on assumptions about the process or mechanisms (e.g. Ross	NA	NA	NA	Not selected	Not selected	Not selected	Not selected	Not selected	Not selected	Not selected	Not selected	Yes	Not selected	Not selected	Yes	Not selected	Not selected	Not selected	NA	Yes	Not selected	Not selected	Yes	Yes	Not selected	Not selected	Not selected	Not selected	Yes	Yes	Not selected	Not selected	Not selected	Not selected	Not selected	Not selected
528	Erickson	2010	A dengue model with a dynamic Aedes albopictus vector population	Ecological Modelling	2900	Model 1	Yes	Yes	Yes	Not selected	None of the above.	NA	It is clearly a priori: the model or formula itself is based on assumptions about the process or mechanisms (e.g. Ross	NA	NA	NA	Not selected	Yes	Yes	Not selected	Not selected	Not selected	Not selected	Yes	Yes	Not selected	Yes	Yes	Not selected	Not selected	Not selected	NA	Not selected	Not selected	Not selected	Not selected	Not selected	Yes	Not selected	Not selected	Not selected	Not selected	Not selected	Not selected	Not selected	Not selected	Not selected	Not selected	Not selected
529	Erickson	2010	A dengue model with a dynamic Aedes albopictus vector population	Ecological Modelling	2901	Model 2	Yes	Yes	Yes	Not selected	None of the above.	NA	It is clearly a priori: the model or formula itself is based on assumptions about the process or mechanisms (e.g. Ross	NA	NA	NA	Yes	Yes	Yes	Not selected	Not selected	Not selected	Not selected	Yes	Yes	Yes	Yes	Yes	Not selected	Not selected	Not selected	NA	Not selected	Not selected	Not selected	Not selected	Not selected	Yes	Not selected	Not selected	Not selected	Not selected	Not selected	Not selected	Not selected	Not selected	Not selected	Not selected	Not selected
530	Erickson, R.A.	2010	A dengue model with a dynamic Aedes albopictus vector population	Ecological Modelling	2902	Model 3	Yes	Yes	Yes	Not selected	None of the above.	NA	It is clearly a priori: the model or formula itself is based on assumptions about the process or mechanisms (e.g. Ross	NA	NA	NA	Yes	Yes	Yes	Not selected	Not selected	Not selected	Not selected	Not selected	Yes	Not selected	Yes	Yes	Not selected	Not selected	Not selected	NA	Not selected	Not selected	Not selected	Not selected	Not selected	Yes	Not selected	Not selected	Not selected	Not selected	Not selected	Not selected	Not selected	Not selected	Not selected	Not selected	Not selected
246	Plaisier, AP	1998	The LYMFASIM SimulatIon Program for Modeling Lymphatic Filariasis and its	Methods ofInformation in Medicine	NA	NA	Yes	Yes	Yes	Not selected	It develops an early warning system or presents a method for forecasting disease.	NA	It is not clearly either one, but the intent of the analysis itself was to understand, quantify, or describe a mechanism	NA	NA	NA	Not selected	Yes	Yes	Not selected	Not selected	Not selected	Not selected	Yes	Not selected	Not selected	Yes	Not selected	Not selected	Not selected	Not selected	NA	Yes	Not selected	Not selected	Not selected	Not selected	Not selected	Not selected	Not selected	Yes	Not selected	Not selected	Not selected	Not selected	Not selected	Not selected	Not selected	Not selected
[truncated: 297 more columns]
